# Supplementary material for: MPLEx: a Robust and Universal Protocol for Single-Sample Integrative Proteomic, Metabolomic, and Lipidomic Analyses
Source: mSystems. 2016 May 10;1(3):e00043-16. doi: 10.1128/mSystems.00043-16 (PMC5069757; doi:10.1128/mSystems.00043-16)
Supplement: Table S1 [file sys003162021st5.xlsx]

## Sheet: Tab.S1
										Log 2 normalized intensities
			T-TEST			G-TEST				Mock			Infected
ACCESSION	PEPTIDES	BP-QUANT	DIR	P-VALUE	FOLD CHANGE	DIR	P-VALUE	% Mock	% Infected	R1	R2	R3	R1	R2	R3	R4	R5	R6	R7	R8
1433B_HUMAN	26	18	-1	2.59868e-06	-2.85724	0	1	100	100	25.7593	25.7166	25.6885	24.5227	23.9617	24.1257	24.272	23.8591	24.0561	24.4592	24.3984
1433E_HUMAN	23	16	-1	5.66727e-06	-3.94416	0	1	100	100	25.7249	24.9977	25.4077	23.8225	23.0385	23.2415	23.4725	23.051	23.2853	23.5574	23.7081
1433F_HUMAN	16	11	-1	3.89135e-08	-5.12546	0	1	100	100	27.4132	27.2399	27.1061	25.2831	24.6668	24.9255	25.0564	24.5963	24.955	24.8849	24.7949
1433G_HUMAN	13	8	-1	1.67501e-05	-3.04748	0	1	100	100	28.3691	28.2238	28.326	27.1535	26.3787	26.6144	27.0587	26.1946	26.5996	26.791	26.7993
1433S_HUMAN	18	12	-1	0.000370644	-2.28986	0	1	100	100	22.8812	22.0965	22.1363	21.6044	21.1421	21.2561	21.3472	20.6666	21.1034	21.2911	20.9978
1433T_HUMAN	20	14	-1	7.85779e-06	-2.97005	0	1	100	100	26.4839	26.6951	26.5662	25.2823	24.6489	24.8636	25.2204	24.5936	25.0022	25.1548	25.3241
1433Z_HUMAN	22	15	-1	0.000220356	-2.28915	0	1	100	100	28.2027	27.7352	27.8253	27.0923	26.3787	26.6045	27.0587	26.2871	26.5615	26.8715	26.9555
1A01_HUMAN	5	4	-1	6.45738e-07	-4.51416	0	1	100	100	23.5198	23.5641	23.2812	21.7028	21.5744	20.8456	21.4328	21.1955	21.3374	21.1159	21.0402
1A02_HUMAN	4	3	-1	1.22976e-05		0	0.411774	100	87.5	23.5355	23.4816	23.2941	21.7028	21.5685	20.8456	21.4328	21.0233	21.7401		21.0402
1A03_HUMAN	5	4	-1	6.45738e-07	-4.51416	0	1	100	100	23.5198	23.5641	23.2812	21.7028	21.5744	20.8456	21.4328	21.1955	21.3374	21.1159	21.0402
1A11_HUMAN	6	5	-1	6.45067e-07	-4.4756	0	1	100	100	23.5276	23.5192	23.2812	21.7028	21.5744	20.8456	21.4328	21.1955	21.3374	21.1159	21.0402
1A23_HUMAN	8	7	-1	2.0331e-05	-3.43743	0	1	100	100	17.5976	17.2385	17.1779	15.9473	15.7174	15.8328	15.5511	15.4955	14.96	15.1412	15.808
1A24_HUMAN	9	8	-1	2.53467e-05	-3.36988	0	1	100	100	17.5976	17.1526	17.1779	15.9473	15.7174	15.8328	15.5511	15.4955	14.96	15.1412	15.808
1A25_HUMAN	5	4	-1	1.17996e-05		0	0.411774	100	87.5	23.5257	23.5847	23.2941	21.7028	21.5685	20.8456	21.4328	21.0233	21.7401		21.0402
1A26_HUMAN	5	4	-1	1.17996e-05		0	0.411774	100	87.5	23.5257	23.5847	23.2941	21.7028	21.5685	20.8456	21.4328	21.0233	21.7401		21.0402
1A29_HUMAN	4	3	-1	1.22976e-05		0	0.411774	100	87.5	23.5355	23.4816	23.2941	21.7028	21.5685	20.8456	21.4328	21.0233	21.7401		21.0402
1A30_HUMAN	6	5	-1	6.2753e-07	-4.45019	0	1	100	100	23.5276	23.4816	23.2941	21.7028	21.5744	20.8456	21.4328	21.1955	21.3374	21.1159	21.0402
1A31_HUMAN	4	3	-1	1.22976e-05		0	0.411774	100	87.5	23.5355	23.4816	23.2941	21.7028	21.5685	20.8456	21.4328	21.0233	21.7401		21.0402
1A32_HUMAN	4	3	-1	1.22976e-05		0	0.411774	100	87.5	23.5355	23.4816	23.2941	21.7028	21.5685	20.8456	21.4328	21.0233	21.7401		21.0402
1A33_HUMAN	5	4	-1	1.18392e-05		0	0.411774	100	87.5	23.5257	23.5659	23.2941	21.7028	21.5685	20.8456	21.4328	21.0233	21.7401		21.0402
1A34_HUMAN	6	5	-1	1.19977e-05		0	0.411774	100	87.5	23.5355	23.5192	23.2941	21.7028	21.5685	20.8456	21.4328	21.0233	21.7401		21.0402
1A36_HUMAN	5	4	-1	6.45738e-07	-4.51416	0	1	100	100	23.5198	23.5641	23.2812	21.7028	21.5744	20.8456	21.4328	21.1955	21.3374	21.1159	21.0402
1A43_HUMAN	4	3	-1	1.24083e-05		0	0.411774	100	87.5	23.5355	23.5192	23.2812	21.7028	21.5685	20.8456	21.4328	21.0233	21.7401		21.0402
1A66_HUMAN	5	4	-1	1.17996e-05		0	0.411774	100	87.5	23.5257	23.5847	23.2941	21.7028	21.5685	20.8456	21.4328	21.0233	21.7401		21.0402
1A68_HUMAN	6	5	-1	1.19977e-05		0	0.411774	100	87.5	23.5355	23.5192	23.2941	21.7028	21.5685	20.8456	21.4328	21.0233	21.7401		21.0402
1A69_HUMAN	6	5	-1	1.19977e-05		0	0.411774	100	87.5	23.5355	23.5192	23.2941	21.7028	21.5685	20.8456	21.4328	21.0233	21.7401		21.0402
1A74_HUMAN	4	3	-1	1.22976e-05		0	0.411774	100	87.5	23.5355	23.4816	23.2941	21.7028	21.5685	20.8456	21.4328	21.0233	21.7401		21.0402
1A80_HUMAN	2	2	-1	0.0182087		0	0.411774	100	87.5	21.4841	21.0461	21.3741	19.6062	19.7129	18.4532	20.4677	19.4973	20.2318		20.9748
1B07_HUMAN	4	4	-1	0.000133303		0	0.0680168	100	50	23.4477	23.5314	23.4775		21.5023			21.6041	20.8626	21.0438
1B08_HUMAN	4	4	-1	0.000145093		0	0.0680168	100	50	23.4477	23.5314	23.4026		21.5023			21.6041	20.8626	21.0438
1B13_HUMAN	4	3	-1	0.000148041		0	0.0680168	100	50	23.4136	23.6569	23.4775		21.5023			21.6041	20.8626	21.0438
1B14_HUMAN	6	5	-1	0.000151715		0	0.0680168	100	50	23.4537	23.4059	23.4026		21.5023			21.6041	20.8626	21.0438
1B15_HUMAN	6	5	-1	8.89371e-08	-4.47039	0	1	100	100	23.5198	23.6502	23.2941	21.5524	21.5666	21.5693	21.1757	21.2637	21.3374	21.1159	21.0402
1B18_HUMAN	5	4	-1	0.000145093		0	0.0680168	100	50	23.4477	23.5314	23.4026		21.5023			21.6041	20.8626	21.0438
1B27_HUMAN	4	3	-1	0.000148041		0	0.0680168	100	50	23.4136	23.6569	23.4775		21.5023			21.6041	20.8626	21.0438
1B35_HUMAN	7	6	-1	4.3092e-08	-4.52177	0	1	100	100	23.5276	23.5641	23.4218	21.5524	21.5666	21.5693	21.1757	21.2637	21.3374	21.1159	21.0402
1B37_HUMAN	5	4	-1	0.000145093		0	0.0680168	100	50	23.4477	23.5314	23.4026		21.5023			21.6041	20.8626	21.0438
1B38_HUMAN	5	4	-1	0.000133303		0	0.0680168	100	50	23.4477	23.5314	23.4775		21.5023			21.6041	20.8626	21.0438
1B39_HUMAN	5	4	-1	0.000133303		0	0.0680168	100	50	23.4477	23.5314	23.4775		21.5023			21.6041	20.8626	21.0438
1B40_HUMAN	4	3	-1	0.000148041		0	0.0680168	100	50	23.4136	23.6569	23.4775		21.5023			21.6041	20.8626	21.0438
1B41_HUMAN	4	4	-1	0.000145093		0	0.0680168	100	50	23.4477	23.5314	23.4026		21.5023			21.6041	20.8626	21.0438
1B42_HUMAN	5	5	-1	0.000151715		0	0.0680168	100	50	23.4537	23.4059	23.4026		21.5023			21.6041	20.8626	21.0438
1B44_HUMAN	4	3	-1	0.000148041		0	0.0680168	100	50	23.4136	23.6569	23.4775		21.5023			21.6041	20.8626	21.0438
1B45_HUMAN	4	3	-1	0.000148041		0	0.0680168	100	50	23.4136	23.6569	23.4775		21.5023			21.6041	20.8626	21.0438
1B46_HUMAN	6	5	-1	8.89371e-08	-4.47039	0	1	100	100	23.5198	23.6502	23.2941	21.5524	21.5666	21.5693	21.1757	21.2637	21.3374	21.1159	21.0402
1B47_HUMAN	4	3	-1	0.000148041		0	0.0680168	100	50	23.4136	23.6569	23.4775		21.5023			21.6041	20.8626	21.0438
1B48_HUMAN	3	3	0			-1	0.000330173	100	0	21.574	21.9923	21.503
1B49_HUMAN	5	4	-1	0.000139502		0	0.0680168	100	50	23.4136	23.5314	23.4775		21.5023			21.6041	20.8626	21.0438
1B50_HUMAN	5	4	-1	0.000139502		0	0.0680168	100	50	23.4136	23.5314	23.4775		21.5023			21.6041	20.8626	21.0438
1B51_HUMAN	7	6	-1	4.3092e-08	-4.52177	0	1	100	100	23.5276	23.5641	23.4218	21.5524	21.5666	21.5693	21.1757	21.2637	21.3374	21.1159	21.0402
1B52_HUMAN	7	6	-1	4.3092e-08	-4.52177	0	1	100	100	23.5276	23.5641	23.4218	21.5524	21.5666	21.5693	21.1757	21.2637	21.3374	21.1159	21.0402
1B53_HUMAN	7	6	-1	4.3092e-08	-4.52177	0	1	100	100	23.5276	23.5641	23.4218	21.5524	21.5666	21.5693	21.1757	21.2637	21.3374	21.1159	21.0402
1B54_HUMAN	5	4	-1	5.81742e-08	-4.456	0	1	100	100	23.5355	23.5659	23.3488	21.5524	21.5666	21.5693	21.1757	21.2637	21.3374	21.1159	21.0402
1B55_HUMAN	6	5	-1	8.85442e-08	-4.47847	0	1	100	100	23.5276	23.6502	23.2941	21.5524	21.5666	21.5693	21.1757	21.2637	21.3374	21.1159	21.0402
1B56_HUMAN	6	5	-1	8.89371e-08	-4.47039	0	1	100	100	23.5198	23.6502	23.2941	21.5524	21.5666	21.5693	21.1757	21.2637	21.3374	21.1159	21.0402
1B57_HUMAN	5	4	-1	4.3092e-08	-4.52177	0	1	100	100	23.5276	23.5641	23.4218	21.5524	21.5666	21.5693	21.1757	21.2637	21.3374	21.1159	21.0402
1B58_HUMAN	6	5	-1	3.62278e-08	-4.57374	0	1	100	100	23.5355	23.478	23.5496	21.5524	21.5666	21.5693	21.1757	21.2637	21.3374	21.1159	21.0402
1B59_HUMAN	6	5	-1	8.85442e-08	-4.47847	0	1	100	100	23.5276	23.6502	23.2941	21.5524	21.5666	21.5693	21.1757	21.2637	21.3374	21.1159	21.0402
1B67_HUMAN	5	4	-1	0.000133303		0	0.0680168	100	50	23.4477	23.5314	23.4775		21.5023			21.6041	20.8626	21.0438
1B73_HUMAN	4	3	-1	0.00259004		0	0.12888	100	62.5	22.7538	22.8322	22.6789	21.2639	20.9889	19.5325	21.1006	20.6062
1B78_HUMAN	7	6	-1	4.3092e-08	-4.52177	0	1	100	100	23.5276	23.5641	23.4218	21.5524	21.5666	21.5693	21.1757	21.2637	21.3374	21.1159	21.0402
1B81_HUMAN	3	3	0			-1	0.000330173	100	0	21.574	21.9923	21.503
1B82_HUMAN	4	3	-1	0.000148041		0	0.0680168	100	50	23.4136	23.6569	23.4775		21.5023			21.6041	20.8626	21.0438
1C01_HUMAN	3	3	-1	0.00303538		0	0.12888	100	62.5	22.9266	22.5552	22.6789	21.2639	20.9889	19.5325	21.1006	20.6062
1C02_HUMAN	4	4	-1	6.30794e-07	-4.4066	0	1	100	100	23.5276	23.3113	23.4218	21.7028	21.5744	20.8456	21.4328	21.1955	21.3374	21.1159	21.0402
1C03_HUMAN	5	5	-1	1.13808e-06	-4.36709	0	1	100	100	23.5276	23.1445	23.5496	21.7028	21.5744	20.8456	21.4328	21.1955	21.3374	21.1159	21.0402
1C04_HUMAN	6	5	-1	4.61598e-07	-4.56857	0	1	100	100	23.5355	23.478	23.4035	21.7028	21.5744	20.8456	21.4328	21.1955	21.3374	21.1159	21.0402
1C05_HUMAN	5	5	-1	0.000376588		0	0.411774	100	87.5	22.8688	22.6073	22.6789	21.2639	20.8463	19.5325	21.1006	20.7059	20.0641	20.2453
1C06_HUMAN	6	5	-1	0.000376588		0	0.411774	100	87.5	22.8688	22.6073	22.6789	21.2639	20.8463	19.5325	21.1006	20.7059	20.0641	20.2453
1C07_HUMAN	4	3	-1	0.00252941		0	0.12888	100	62.5	22.8688	22.7571	22.6789	21.2639	20.9889	19.5325	21.1006	20.6062
1C08_HUMAN	5	5	-1	0.000376588		0	0.411774	100	87.5	22.8688	22.6073	22.6789	21.2639	20.8463	19.5325	21.1006	20.7059	20.0641	20.2453
1C12_HUMAN	7	6	-1	5.30669e-07	-4.51306	0	1	100	100	23.5355	23.4798	23.3488	21.7028	21.5744	20.8456	21.4328	21.1955	21.3374	21.1159	21.0402
1C14_HUMAN	6	5	-1	4.61598e-07	-4.56857	0	1	100	100	23.5355	23.478	23.4035	21.7028	21.5744	20.8456	21.4328	21.1955	21.3374	21.1159	21.0402
1C15_HUMAN	7	6	-1	5.30669e-07	-4.51306	0	1	100	100	23.5355	23.4798	23.3488	21.7028	21.5744	20.8456	21.4328	21.1955	21.3374	21.1159	21.0402
1C16_HUMAN	6	5	-1	6.2753e-07	-4.45019	0	1	100	100	23.5276	23.4816	23.2941	21.7028	21.5744	20.8456	21.4328	21.1955	21.3374	21.1159	21.0402
1C17_HUMAN	5	4	-1	1.38159e-05		0	0.411774	100	87.5	23.5355	23.3974	23.2812	21.7028	21.5685	20.8456	21.4328	21.0233	21.7401		21.0402
1C18_HUMAN	5	4	-1	0.000390139		0	0.411774	100	87.5	22.8688	22.5813	22.6789	21.2639	20.8463	19.5325	21.1006	20.7059	20.0641	20.2453
2A5D_HUMAN	1	1	0			-1	0.0101295	66.6667	0	19.1852		19.369
2A5G_HUMAN	2	2	0	0.0793896	-1.71864	0	1	100	100	18.0402	19.6377	19.481	17.49	17.9222	18.3752	18.2948	18.4893	18.909	18.7371	17.9558
2AAA_HUMAN	25	18	-1	1.77456e-06	-2.47107	0	1	100	100	24.8826	24.6172	24.6372	23.8546	23.3159	23.4103	23.3285	23.2854	23.342	23.3825	23.3383
2AAB_HUMAN	7	5	-1	0.00128018	-4.62745	0	1	100	100	21.9603	21.9746	21.0922	19.9248	19.6204	19.7764	19.5465	19.562	19.8593	19.8102	17.6243
2ABA_HUMAN	3	3	-1	2.61637e-05	-2.17981	0	1	100	100	22.06	21.8861	21.9911	20.4312	21.003	20.9074	21.0683	20.8769	21.1079	20.5815	20.8627
2ABB_HUMAN	2	2	-1	1.32827e-05	-2.07665	0	1	100	100	22.06	21.6805	22.1879	20.8176	20.9834	21.0166	21.0683	20.8769	21.1123	20.6537	20.846
2ABD_HUMAN	2	2	-1	1.32827e-05	-2.07665	0	1	100	100	22.06	21.6805	22.1879	20.8176	20.9834	21.0166	21.0683	20.8769	21.1123	20.6537	20.846
2B11_HUMAN	1	1	-1	0.000361269		0	0.444882	66.6667	87.5		18.4242	18.3124	19.5613	20.2626	19.8057	19.4312	20.1719	20.1602	19.9428
2B14_HUMAN	1	1	-1	0.000361269		0	0.444882	66.6667	87.5		18.4242	18.3124	19.5613	20.2626	19.8057	19.4312	20.1719	20.1602	19.9428
2B1A_HUMAN	1	1	-1	0.000361269		0	0.444882	66.6667	87.5		18.4242	18.3124	19.5613	20.2626	19.8057	19.4312	20.1719	20.1602	19.9428
2B1B_HUMAN	1	1	-1	0.000361269		0	0.444882	66.6667	87.5		18.4242	18.3124	19.5613	20.2626	19.8057	19.4312	20.1719	20.1602	19.9428
2B1C_HUMAN	1	1	-1	0.000361269		0	0.444882	66.6667	87.5		18.4242	18.3124	19.5613	20.2626	19.8057	19.4312	20.1719	20.1602	19.9428
2B1D_HUMAN	1	1	-1	0.000361269		0	0.444882	66.6667	87.5		18.4242	18.3124	19.5613	20.2626	19.8057	19.4312	20.1719	20.1602	19.9428
2B1F_HUMAN	1	1	-1	0.000361269		0	0.444882	66.6667	87.5		18.4242	18.3124	19.5613	20.2626	19.8057	19.4312	20.1719	20.1602	19.9428
2B1G_HUMAN	1	1	-1	0.000361269		0	0.444882	66.6667	87.5		18.4242	18.3124	19.5613	20.2626	19.8057	19.4312	20.1719	20.1602	19.9428
3HIDH_HUMAN	7	2	1	0.0410301	1.6086	0	1	100	100	19.4507	20.5249	20.6356	20.4591	20.4606	21.2714	21.0657	21.0119	20.6402	20.9382	21.2693
41_HUMAN	1	1	0			1	0.0101295	33.3333	100	19.0748			20.8134	20.6513	20.6764	21.1868	19.7807	20.6926	17.7224	22.1107
4F2_HUMAN	17	10	-1	0.00651175	-1.50472	0	1	100	100	23.9797	23.5427	23.6723	23.3263	23.2333	23.3498	22.9942	23.1677	23.4414	22.9433	22.6807
5NT3A_HUMAN	1	1	0			-1	0.0101295	66.6667	0	20.0787		20.2434
5NTD_HUMAN	2	2	-1	0.0359937	-1.74121	0	1	100	100	21.5622	21.4005	20.9281	20.6563	21.2251	20.5367	20.873	20.7122	20.3568	20.0715	19.5431
6PGD_HUMAN	14	11	-1	8.43242e-05	-4.05476	0	1	100	100	20.6788	21.0859	21.5318	19.4356	18.9628	19.1739	18.8371	18.342	18.7441	19.7329	19.4052
6PGL_HUMAN	11	10	0	0.499097	1.37866	0	1	100	100	22.1909	21.4042	22.1058	22.7418	21.957	22.9269	22.248	22.9484	20.9399	20.9876	24.159
A1AT_HUMAN	1	1	0			-1	0.000330173	100	0	20.9544	20.8082	20.9817
A4_HUMAN	2	2	-1	0.0157179		0	0.0680168	100	50	21.0253	20.4427	21.0231	21.4944	21.3739			21.7935	21.9896
AAAT_HUMAN	4	2	-1	0.000296833		0	0.231161	100	75	22.5711	22.4256	22.4341	19.7682	20.3275	21.0802	19.9055	20.3165	20.9139
AACT_HUMAN	12	10	-1	6.0787e-07	-2.85945	0	1	100	100	23.875	23.4375	23.5629	22.0857	21.9956	22.1006	22.2777	22.2105	21.8502	21.9954	22.3595
AAPK1_HUMAN	1	1	0	0.345014		0	0.231161	100	75	20.3835	19.5263	19.8925	20.1418	20.2127	19.0863		18.6659	19.7333	19.3389
AAPK2_HUMAN	1	1	0	0.345014		0	0.231161	100	75	20.3835	19.5263	19.8925	20.1418	20.2127	19.0863		18.6659	19.7333	19.3389
AASD1_HUMAN	1	1	-1	0.00412501		0	0.411774	100	87.5	22.264	22.4562	22.5011	21.8838	21.3558	21.7889	21.9496	21.8786	21.2882	21.9169
AATC_HUMAN	9	7	-1	0.000445271	-3.34321	0	1	100	100	22.5532	22.0308	22.4412	21.283	20.0687	20.0299	20.7189	20.4831	20.0352	21.115	21.0699
AATM_HUMAN	16	16	0	0.532934	1.03194	0	1	100	100	23.9849	23.7145	23.6315	23.7491	23.8103	23.8602	23.8984	23.838	23.7999	23.8952	23.7275
ABCB7_HUMAN	1	1	0	0.114316		0	0.385179	66.6667	37.5	17.8617		17.9099		17.5261		16.2637		16.2554
ABCD3_HUMAN	4	4	-1	0.0254717	-1.31462	0	1	100	100	22.3158	22.1898	21.9826	22.0928	21.9558	21.8571	21.6901	21.4637	21.8468	21.8111	21.4277
ABCE1_HUMAN	8	6	-1	5.84796e-05	-2.91311	0	1	100	100	22.3801	21.9832	22.1733	20.5353	20.7553	20.5455	21.0975	20.1601	20.1636	20.8788	20.9545
ABCF1_HUMAN	2	2	0	0.101617	-1.23352	0	1	100	100	22.0182	22.0946	22.3253	21.3685	21.8717	22.1649	21.7601	21.9164	22.1565	21.6225	21.8855
ABHDB_HUMAN	3	3	-1	0.0349478	-1.53674	0	1	100	100	21.5743	21.4666	21.4919	20.5535	21.5131	21.1233	20.9046	21.0527	21.201	20.5323	20.2478
ABHEB_HUMAN	1	1	0			-1	0.000330173	100	0	19.658	19.9256	20.4911
ABRAL_HUMAN	1	1	-1	1.0113e-05	-14.4722	0	1	100	100	23.5397	22.9412	23.0424	20.4538	19.1139	19.6735	19.1123	18.2597	20.0226	19.2554	18.6626
ACACA_HUMAN	12	8	-1	0.00284806	-1.51597	0	1	100	100	22.3691	22.01	22.1386	21.8302	21.7093	21.6142	21.3993	21.572	21.8671	21.2509	21.3353
ACAD9_HUMAN	2	2	0	0.336821	-1.30205	0	1	100	100	19.1072	19.6949	20.129	18.9784	19.8831	19.9924	19.3684	19.0455	19.7017	18.6728	18.4609
ACADM_HUMAN	1	1	0	0.994507		0	0.411774	100	87.5	18.2348	18.6687	19.1667		18.7996	19.0258	18.4694	18.821	18.6177	18.1989	18.8865
ACADS_HUMAN	2	2	-1	0.0317064	-1.78373	0	1	100	100	19.2326	19.3271	19.9533	18.7559	19.1143	19.3434	18.4119	18.6329	19.1001	17.9715	18.0254
ACADV_HUMAN	14	9	-1	0.000601584	-1.6155	0	1	100	100	22.6546	22.2259	22.3795	21.8589	21.8631	21.3971	21.6536	21.8879	21.8326	21.8459	21.4849
ACAP1_HUMAN	1	1	0	0.0830337	1.31824	0	1	100	100	23.0048	22.7361	22.722	23.8014	23.4002	23.0311	22.6769	23.1334	23.2553	23.4025	23.0559
ACAP2_HUMAN	1	1	0			1	0.000330173	0	100				21.8671	21.9589	21.7133	22.8186	22.0302	22.3805	20.5056	22.9704
ACBP_HUMAN	1	1	0			-1	0.000330173	100	0	21.7787	21.3118	21.5579
ACINU_HUMAN	5	2	0			-1	0.0101295	66.6667	0	20.8526	19.7769
ACL6A_HUMAN	6	5	-1	1.74055e-05	-2.42119	0	1	100	100	22.645	22.85	23.1736	21.8273	21.6226	21.1709	21.7441	21.4426	21.7157	21.6015	21.786
ACLY_HUMAN	20	16	-1	1.24441e-05	-2.66341	0	1	100	100	23.5639	23.1513	23.3282	22.1543	22.0726	22.1871	21.6025	21.6152	22.1973	21.8884	21.7587
ACO13_HUMAN	1	1	0			1	0.032476	0	62.5				21.7527		20.8232		20.8208	20.7944	21.0297
ACOC_HUMAN	15	10	-1	0.000817976		0	0.411774	100	87.5	22.6371	22.6413	22.5262	21.4771	20.7301	20.3907	21.1115	19.9195		21.4484	20.8168
ACON_HUMAN	9	8	0	0.958539	1.00503	0	1	100	100	21.0873	20.8801	20.6293	20.8869	20.976	20.8885	21.0112	20.9993	21.0629	20.5695	20.588
ACOT1_HUMAN	2	2	0	0.865372	-1.06082	0	1	100	100	25.6102	26.7283	26.7834	26.6176	26.0291	26.4016	25.4963	26.4407	25.8786	25.6231	27.8231
ACOT2_HUMAN	2	2	0	0.865372	-1.06082	0	1	100	100	25.6102	26.7283	26.7834	26.6176	26.0291	26.4016	25.4963	26.4407	25.8786	25.6231	27.8231
ACOT9_HUMAN	2	2	-1	0.000652014		0	0.231161	100	75	18.1779	18.4493	18.6012	16.5203	17.0508	17.0271	15.9409	17.13	16.8811
ACPH_HUMAN	7	5	-1	0.00143006		0	0.12888	100	62.5	22.5941	22.1727	22.2368	21.1437		20.4034	20.3636		20.2515	21.2422
ACSF2_HUMAN	2	2	0	0.335895		-1	0.0130609	100	25	16.3887	19.7183	17.9929		16.6052	16.6235
ACSL1_HUMAN	2	2	0	0.124965		0	0.617947	66.6667	50		18.1755	17.3747	13.8681		15.2047		15.7228		17.4623
ACSL3_HUMAN	6	2	-1	0.00275406		0	0.411774	100	87.5	23.5337	22.9907	23.0782	22.76	22.3619	22.7196		22.2349	22.5452	22.6904	22.417
ACSL4_HUMAN	4	3	-1	7.67486e-07	-3.38777	0	1	100	100	18.9787	18.4508	18.8054	17.3247	16.9473	17.156	16.7632	16.7908	17.0668	16.7962	17.032
ACTA_HUMAN	41	14	-1	5.74497e-05	-1.50303	0	1	100	100	30.2916	30.0999	30.1809	29.8364	29.441	29.5941	29.5392	29.6393	29.5848	29.7166	29.4722
ACTBL_HUMAN	20	7	-1	3.3118e-05	-2.13621	0	1	100	100	29.6244	29.8721	30.0393	29.114	28.6606	28.7155	28.7911	28.8111	28.3562	28.8672	28.6857
ACTBM_HUMAN	10	7	-1	0.000987913	-1.53867	0	1	100	100	30.0847	29.9886	29.7922	29.5445	29.1016	29.2464	29.1927	29.4806	29.293	29.1524	29.6569
ACTB_HUMAN	75	29	-1	0.000139253	-1.45517	0	1	100	100	27.0436	26.8666	26.8037	26.5129	26.2095	26.1847	26.3254	26.4036	26.3338	26.4005	26.5372
ACTC_HUMAN	44	15	-1	5.70106e-05	-1.51839	0	1	100	100	30.2916	30.1285	30.1858	29.8296	29.4485	29.6154	29.4577	29.6393	29.6163	29.7166	29.4722
ACTG_HUMAN	75	29	-1	0.000139253	-1.45517	0	1	100	100	27.0436	26.8666	26.8037	26.5129	26.2095	26.1847	26.3254	26.4036	26.3338	26.4005	26.5372
ACTH_HUMAN	41	14	-1	5.74497e-05	-1.50303	0	1	100	100	30.2916	30.0999	30.1809	29.8364	29.441	29.5941	29.5392	29.6393	29.5848	29.7166	29.4722
ACTN1_HUMAN	71	50	-1	4.55239e-06	-2.07698	0	1	100	100	24.9123	24.6635	24.7566	24.0384	23.6861	23.7397	23.6234	23.4495	23.7241	23.8354	23.6872
ACTN2_HUMAN	15	11	-1	7.09218e-06	-2.66577	0	1	100	100	26.8563	26.6021	27.0693	25.8016	25.3072	25.4961	25.1692	25.1141	25.4357	25.5535	25.5467
ACTN3_HUMAN	11	8	-1	2.65108e-05	-2.32054	0	1	100	100	25.5002	25.1398	25.5395	24.4957	23.9921	24.2672	24.0757	23.8043	24.1007	24.4465	24.2476
ACTN4_HUMAN	79	56	-1	3.92517e-06	-2.05474	0	1	100	100	26.7216	26.4487	26.4747	25.8215	25.3756	25.5155	25.4404	25.3312	25.4217	25.5999	25.5693
ACTS_HUMAN	40	15	1	0.000111379	4.87218	0	1	100	100	25.3316	24.7031	25.1079	27.2188	26.9131	27.0716	27.6124	27.2103	26.5122	27.792	28.3266
ACTY_HUMAN	3	2	-1	0.0157282	-1.46836	0	1	100	100	21.9469	21.9242	21.6008	20.8693	21.4617	21.6925	21.2836	20.8852	21.3896	21.4755	21.1007
ACTZ_HUMAN	4	2	-1	0.0157282	-1.46836	0	1	100	100	21.9469	21.9242	21.6008	20.8693	21.4617	21.6925	21.2836	20.8852	21.3896	21.4755	21.1007
ACY1_HUMAN	1	1	0			-1	0.0101295	66.6667	0	18.7796		19.5092
ACYP1_HUMAN	1	1	0			-1	0.0101295	66.6667	0		15.9881	15.8458
ADA10_HUMAN	2	2	-1	8.89261e-06	-3.7687	0	1	100	100	22.1785	21.8207	21.842	20.2742	19.7311	19.4764	20.2249	20.4596	19.8865	19.8749	20.3363
ADAM9_HUMAN	2	2	-1	0.000330018		0	0.411774	100	87.5	22.1849	21.8174	21.8523	20.8032	20.5329	19.8323	21.0566	20.5846	20.5172	20.3584
ADAS_HUMAN	6	6	0	0.220503	-1.22294	0	1	100	100	20.8797	20.2895	20.4091	20.5448	20.6835	20.3055	20.2776	20.0324	20.4193	19.9174	19.7054
ADHX_HUMAN	4	3	-1	0.0298745		0	0.411774	100	87.5	18.6133	21.3267	20.6932	17.4637	18.6033	19.3854	17.4065	17.388	19.1479	18.8452
ADK_HUMAN	4	4	-1	0.000149324	-4.36982	0	1	100	100	22.4737	21.9051	22.3927	20.3277	19.8606	20.5519	20.8015	19.0731	20.1134	20.4903	19.8182
ADPGK_HUMAN	3	2	-1	0.0156302	-2.08629	0	1	100	100	21.2165	20.9256	20.7159	20.3661	19.844	20.1525	19.993	19.9781	20.6479	19.3582	18.794
ADPPT_HUMAN	1	1	0	0.699957		0	0.411774	100	87.5	18.2401	17.5603	17.5794	17.988	17.9475	16.9492		17.8102	17.4914	18.0096	17.6207
ADRM1_HUMAN	3	3	-1	0.000260656	-2.52117	0	1	100	100	20.8758	20.2997	20.3907	19.4585	18.6926	19.1581	18.7729	19.4363	19.2126	19.0582	19.7147
ADT1_HUMAN	9	4	1	2.10168e-06	2.24019	0	1	100	100	22.9235	22.5535	22.6134	23.8043	24.0103	23.7797	23.7175	23.7815	23.8398	24.1618	23.7886
ADT2_HUMAN	18	6	1	1.74255e-07	2.26998	0	1	100	100	22.7946	22.588	22.7657	23.8844	24.0103	23.8475	23.8234	23.8344	23.8398	24.1618	23.7886
ADT3_HUMAN	13	5	1	8.08595e-06	2.26383	0	1	100	100	22.9235	22.5535	22.6134	23.8386	24.0362	23.8228	23.7291	23.8232	23.6927	24.2735	23.7886
ADT4_HUMAN	4	4	-1	0.0456075	-1.57818	0	1	100	100	25.2707	24.3671	25.1022	24.5993	24.5241	24.2562	23.7533	24.4365	24.7985	23.8338	23.8391
AGK_HUMAN	1	1	0			-1	0.0101295	66.6667	0	19.0604	18.7199
AGM1_HUMAN	1	1	-1	0.00546577	-3.15876	0	1	100	100	18.8499	20.7172	20.5475	17.6774	18.246	19.1707	18.9017	17.7405	18.273	18.7367	18.2848
AGR2_HUMAN	8	6	-1	0.000152283	-4.53706	0	1	100	100	22.7775	22.7315	22.6894	21.1033	19.816	20.4516	20.9872	19.835	20.048	21.188	20.979
AGR3_HUMAN	1	1	-1	0.000247063	-4.23147	0	1	100	100	27.0595	26.6209	26.6064	25.2321	24.1068	24.5804	25.1214	23.8386	24.1767	25.3168	25.076
AGRIN_HUMAN	1	1	0			-1	0.0101295	66.6667	0		19.6868	19.6481
AHNK_HUMAN	86	63	-1	1.42346e-05	-2.4218	0	1	100	100	24.7981	24.3722	24.4137	23.7156	23.3585	23.2374	23.118	23.0487	23.2638	23.0253	23.248
AHR_HUMAN	1	1	0	0.208736		0	0.617947	66.6667	50		18.4854	17.5639	16.767		18.1058	15.6086		16.7279
AHSA1_HUMAN	7	7	-1	0.000501588	-2.36053	0	1	100	100	23.919	23.7203	23.8845	23.1483	22.8146	22.8858	22.1328	22.005	22.6474	22.7537	22.4296
AIFM1_HUMAN	8	2	1	0.00426665	1.71421	0	1	100	100	21.5217	20.6631	21.2357	22.0568	22.011	21.5664	22.1621	22.2776	21.6456	21.758	21.8642
AIMP1_HUMAN	8	4	-1	0.0309755	-1.36426	0	1	100	100	22.6024	22.2847	22.1883	22.3634	22.1458	21.7618	21.8052	21.5388	22.1064	21.7232	21.8385
AIMP2_HUMAN	6	5	-1	0.0381147		0	0.411774	100	87.5	21.4801	21.3793	20.702	20.4895	19.913	20.8995	20.6723	19.3606		20.3394	20.6156
AINX_HUMAN	1	1	0	0.0540398		-1	0.0130609	100	25	22.0944	21.219	21.5925	20.4922	20.7028
AIP_HUMAN	4	4	0	0.319553		0	0.411774	100	87.5	21.1545	20.0113	20.602	20.9706	20.1836	20.3537	19.198	20.4951	20.1284	19.9786
AK1A1_HUMAN	5	5	-1	0.000490705		0	0.411774	100	87.5	22.4075	22.0346	22.0002	20.8375	19.9348	19.0903	19.8911	18.9013	19.3589	20.3473
AK1C1_HUMAN	4	4	-1	0.000103451	-3.25395	0	1	100	100	23.2938	22.9543	23.1764	22.1644	21.0826	21.4355	21.7581	20.8452	21.1634	21.7056	21.36
AK1C2_HUMAN	2	2	-1	0.000300615	-2.95641	0	1	100	100	23.2752	22.5921	23.1764	22.1644	21.0826	21.4355	21.7581	20.8496	21.2503	21.7056	21.36
AK1C3_HUMAN	7	7	-1	0.000166281	-3.28538	0	1	100	100	23.2938	22.9543	23.1579	22.068	20.9959	21.4355	21.5043	20.8452	21.0764	22.0576	21.3713
AK1C4_HUMAN	3	3	-1	0.000253368	-3.63538	0	1	100	100	23.5256	22.9706	23.1579	22.1644	20.7423	21.4355	21.7581	20.8496	20.8319	21.7056	21.36
AKA12_HUMAN	1	1	0			-1	0.000330173	100	0	19.1098	18.4253	19.0299
AL1A2_HUMAN	11	11	-1	0.000140563	-2.11821	0	1	100	100	26.1218	25.6833	25.8928	25.2694	24.5696	24.6938	24.7318	24.4636	24.7995	25.0293	24.9747
AL1A3_HUMAN	35	26	-1	8.48229e-06	-2.27451	0	1	100	100	26.9148	26.8068	26.8548	26.0558	25.4016	25.5907	25.6746	25.4514	25.5804	25.8824	25.7493
AL1B1_HUMAN	2	2	0	0.147533		0	0.411774	100	87.5	19.9488	20.2349	19.9791	20.305	19.5175	18.7653	20.0615	19.3785	19.5538	19.3875
AL7A1_HUMAN	6	3	-1	0.0345001	-1.557	0	1	100	100	21.4137	21.0339	20.9218	20.3695	20.5281	20.0314	20.1272	21.108	20.7249	20.0651	20.9206
AL9A1_HUMAN	4	4	0	0.188356		0	0.411774	100	87.5	20.3969	20.0601	20.5807	20.7007		20.9549	21.084	20.0352	20.2572	21.7118	21.7376
ALBU_HUMAN	6	4	1	0.0187521	2.10498	0	1	100	100	29.9915	29.5839	29.8514	30.7392	30.5397	30.7039	31.289	30.8386	30.9868	29.9071	32.0577
ALDH2_HUMAN	15	3	-1	0.00201471		0	0.411774	100	87.5	21.8805	20.7553	19.8114	16.066	14.2028	17.8273		17.6143	17.4575	17.7047	17.4397
ALDOA_HUMAN	38	29	-1	6.56624e-05	-1.97274	0	1	100	100	26.3335	25.9986	26.1368	25.4966	24.9658	25.0912	25.2346	24.8955	25.1344	25.1143	25.4765
ALDOB_HUMAN	1	1	-1	0.0261711	-1.56122	0	1	100	100	22.4254	21.5377	21.9194	21.3234	21.029	21.6444	21.3223	20.8286	21.1462	21.3984	21.8533
ALDOC_HUMAN	7	6	-1	0.000610478	-1.92481	0	1	100	100	27.1575	26.7976	26.8907	26.3598	25.8116	25.9742	25.9556	25.4736	25.9652	26.1295	26.3616
ALDR_HUMAN	8	6	-1	0.00097391		0	0.231161	100	75	22.876	22.6737	22.9121	21.5726		20.6707	21.1712	20.6178	20.1448	21.5403
ALG1_HUMAN	1	1	-1	0.00278492		0	0.231161	100	75	17.9023	17.3114	17.5373	18.9761	18.7913	18.0467	18.4156	18.7994		18.8056
AMPB_HUMAN	11	10	-1	0.00288986		0	0.231161	100	75	22.2973	21.9577	21.8344	20.4721	18.7469		20.5218		19.7054	20.6799	19.3052
AMPL_HUMAN	8	8	-1	1.59298e-05		0	0.411774	100	87.5	22.1024	21.5384	21.4284	19.5093	19.2975	18.8938	19.2749	18.1867	19.1131	19.1747
AN32A_HUMAN	7	4	-1	1.38542e-06	-4.17295	0	1	100	100	25.6968	25.28	25.4355	23.9841	23.2952	23.4488	23.4792	23.1889	23.5827	23.0691	23.2297
AN32B_HUMAN	5	2	-1	3.2461e-05	-3.41308	0	1	100	100	24.255	23.781	23.7687	22.6351	22.3523	22.2889	22.1997	21.8731	22.5013	21.8984	21.5616
AN32C_HUMAN	1	1	-1	0.0013592		-1	0.032476	100	37.5	23.8027	22.7862	23.6044		20.6932	20.8684			20.9703
AN32E_HUMAN	5	4	-1	0.00623833	-1.98355	0	1	100	100	21.9407	21.7158	22.2643	21.5687	21.1653	21.2178	21.0671	20.3347	21.2215	21.0009	20.3083
ANKH1_HUMAN	1	1	-1	0.0182389		0	0.897784	66.6667	62.5		17.1492	18.045	15.2713		16.5138	15.4307	15.709	16.4819
ANLN_HUMAN	3	3	-1	0.00129341		-1	0.0130609	100	25	22	21.81	21.8122	18.6744			17.8907
ANM1_HUMAN	6	2	0	0.204916		-1	0.032476	100	37.5	21.9946	20.9596	21.0782	20.2762	21.1792			20.6776
ANM5_HUMAN	2	2	-1	0.00279004	-2.58178	0	1	100	100	21.1665	20.2469	21.5614	20.2944	19.0423	20.0221	19.2984	19.5347	19.2896	19.9784	19.526
ANR22_HUMAN	1	1	0	0.992176		0	0.231161	100	75	20.7502	19.5578	19.424	20.8051	20.0078		18.988	20.08	19.8657	19.7447
ANX10_HUMAN	1	1	-1	0.00188577		-1	0.032476	100	37.5	22.3242	21.5059	21.4624	19.7554	19.2949		19.407
ANX11_HUMAN	16	4	-1	0.0415905	-1.20789	0	1	100	100	24.3483	24.2628	24.0561	24.0609	23.7827	24.0223	23.9906	24.0901	24.0794	23.9821	23.5911
ANX13_HUMAN	1	1	0	0.461194		0	0.411774	100	87.5	21.9856	21.3809	20.8648	21.3128	21.8019		21.6766	21.5914	21.7827	21.0796	22.1999
ANXA1_HUMAN	29	10	-1	1.71249e-05	-1.69946	0	1	100	100	27.6638	27.6349	27.5532	26.6374	26.8208	26.9097	26.8254	26.9565	27.1392	26.7965	26.7323
ANXA2_HUMAN	57	26	1	0.00359766	1.8885	0	1	100	100	23.2749	23.2368	23.2355	23.7885	23.8289	23.912	24.357	24.1264	23.878	24.6013	24.8382
ANXA3_HUMAN	21	5	1	0.00282153	1.48964	0	1	100	100	23.3497	22.8023	22.9438	23.5867	23.6635	23.2665	23.662	23.8111	23.6202	23.4402	23.805
ANXA4_HUMAN	22	8	1	0.000912272	2.03714	0	1	100	100	23.5296	22.9698	22.8925	23.8938	23.7693	23.794	24.3695	24.3669	24.2053	24.2749	24.5839
ANXA5_HUMAN	32	9	1	0.000252426	4.17187	0	1	100	100	22.0751	20.5848	20.627	22.9487	22.9317	22.8421	23.5091	23.2682	22.6276	23.3587	23.7648
ANXA6_HUMAN	1	1	0			0	0.385179	33.3333	62.5	19.2699			19.2444	19.4299			18.4089	18.901	19.1624
ANXA7_HUMAN	6	2	0	0.755861		0	0.411774	100	87.5	21.7892	20.5086	20.1912	21.1642		20.8533	21.7656	20.7601	20.792	20.6766	20.6437
AOFA_HUMAN	1	1	0			1	0.0130609	0	75				19.5378		18.7		18.4822	19.3139	17.6949	18.4677
AOFB_HUMAN	2	2	-1	0.042355	-2.21606	0	1	100	100	20.3669	21.1534	21.1666	20.2992	20.3904	20.2366	18.3736	19.6603	20.6174	19.2676	19.136
AP1B1_HUMAN	9	6	-1	0.00143589		0	0.411774	100	87.5	22.1611	21.99	21.8402	21.3312	21.133	21.471	21.0103	20.6572	20.736	20.5928
AP1G1_HUMAN	4	2	-1	0.00422569		0	0.12888	100	62.5	20.8444	20.2715	20.1616	18.7618	19.6761		18.6304		18.1919	18.2907
AP1M2_HUMAN	3	3	0	0.11528		0	0.12888	100	62.5	21.605	21.1021	21.7154	20.562		21.2193		20.5957		21.5359	20.8239
AP2A1_HUMAN	6	4	-1	0.00147677		0	0.411774	100	87.5	22.6104	22.0849	22.3738	21.0703	21.6909	20.5423	20.3844	20.8512	21.4276	20.7721
AP2A2_HUMAN	3	3	-1	0.00738393		0	0.231161	100	75	21.5867	21.0403	20.9581	20.6044	20.2578	20.3461		19.997	20.8259	20.333
AP2B1_HUMAN	14	9	-1	0.00158021		0	0.411774	100	87.5	21.9024	22.0216	21.7549	21.4356	20.8491	21.182	20.6092	20.9257	20.6233	20.3838
AP2M1_HUMAN	6	4	-1	1.56887e-05	-2.00314	0	1	100	100	22.1078	22.144	21.9958	21.3074	20.7424	21.1611	21.1359	20.8473	21.2253	21.2069	21.0156
AP3B1_HUMAN	2	2	-1	0.00967719		-1	0.0130609	100	25	19.4261	19.4614	19.5821	16.9224						15.4258
AP3B2_HUMAN	1	1	-1	0.0156048		-1	0.0130609	100	25	18.8755	19.6376	19.5821	16.9224						15.4258
AP3D1_HUMAN	4	2	0	0.507028		-1	0.0130609	100	25	19.8572	20.0516	20.0721	20.4053	18.5152
AP3S1_HUMAN	1	1	0	0.454255		-1	0.0130609	100	25	19.8209	19.295	19.0321	19.2965	18.8949
APC7_HUMAN	1	1	0			0	0.0810585	66.6667	12.5	18.4401	17.1174			17.1169
APEX1_HUMAN	10	6	-1	5.5697e-06	-2.238	0	1	100	100	23.4788	23.251	23.3668	22.5075	22.2521	22.3497	22.133	21.8876	22.1305	22.3282	22.038
API5_HUMAN	2	2	-1	0.000761417	-1.7246	0	1	100	100	22.3317	22.0757	22.3367	21.441	21.6569	21.6587	21.4039	21.541	21.7215	21.333	20.938
APMAP_HUMAN	1	1	0	0.560448	1.19912	0	1	100	100	19.6484	20.4649	20.7895	19.6987	19.5551	20.8904	21.409	20.9163	21.0119	20.3119	20.7101
APOL2_HUMAN	8	2	-1	0.0146436	-1.63207	0	1	100	100	22.4092	21.8901	21.6094	21.4275	20.8217	21.0005	21.263	20.9191	21.397	21.7857	21.4882
APOOL_HUMAN	1	1	0			0	0.0810585	33.3333	87.5			13.7812	15.4849	15.426		15.1188	15.0099	14.9015	15.1854	15.755
APT_HUMAN	9	5	-1	2.70635e-06	-2.35638	0	1	100	100	24.8646	24.4029	24.7848	23.4507	23.2705	23.4534	23.7713	23.3442	23.4733	23.3436	23.4731
AR6P1_HUMAN	1	1	-1	0.000900968		0	0.897784	66.6667	62.5		18.3258	17.8896		15.1835	15.8371		15.3723	16.2459	15.2269
ARAF_HUMAN	1	1	-1	0.0408474		0	0.12888	100	62.5	22.2204	21.8598	21.9873	21.0598	21.5207	21.1589		20.6718	21.9132
ARC1A_HUMAN	2	2	0	0.866241		0	0.411774	100	87.5	21.4285	21.298	20.1233	19.6639	20.8007	21.4956	21.9331	21.04	20.4421	20.6603
ARC1B_HUMAN	3	2	-1	0.00873321	-1.8375	0	1	100	100	22.075	22.6492	22.7101	22.0131	21.7569	21.4317	21.4567	21.5336	21.6711	22.113	20.8267
ARF1_HUMAN	14	10	-1	2.20572e-07	-3.9361	0	1	100	100	25.4099	25.8164	25.6942	23.7044	23.8481	24.0094	23.4432	23.4997	23.5254	23.8119	23.4653
ARF3_HUMAN	12	9	-1	5.94396e-07	-3.69118	0	1	100	100	25.4099	25.6191	25.6687	23.7513	23.8481	24.1275	23.4432	23.4614	23.6768	23.7429	23.4035
ARF4_HUMAN	7	6	-1	1.31893e-06	-2.808	0	1	100	100	25.0579	25.5278	25.412	23.7513	24.0051	24.0647	23.6759	23.8204	24.0238	23.8401	23.5627
ARF5_HUMAN	5	5	-1	7.55569e-06	-3.46766	0	1	100	100	25.203	25.351	25.7333	23.7513	23.9435	24.008	23.5566	23.1877	23.3927	23.8379	23.4035
ARF6_HUMAN	1	1	0	0.600411		0	0.0895242	66.6667	100	19.668		20.6246	20.3736	20.4164	19.8404	20.5838	19.9892	20.3342	20.3365	20.4451
ARFG1_HUMAN	2	2	0	0.186553	-1.40532	0	1	100	100	19.1141	18.7425	18.6787	18.7208	18.6065	19.0769	18.4866	17.5659	18.7696	17.9849	17.6222
ARFP1_HUMAN	2	2	0	0.247352		0	0.0680168	100	50	21.2557	20.9228	20.1802	20.8887	20.1522			20.3465		19.5013
ARFP2_HUMAN	2	2	-1	0.00708158		0	0.12888	100	62.5	17.0947	16.4239	16.4056		14.2908	15.7792		14.2556	15.3062	14.1491
ARHG1_HUMAN	1	1	-1	0.00185148		0	0.411774	100	87.5	23.6192	23.3912	23.8153	22.5475	22.6562	22.5301	22.4832	22.4045	22.1177	23.293
ARHGG_HUMAN	1	1	0			1	0.00376819	0	87.5				21.5207	21.0719	20.2063	22.2363	21.6077	22.3284		23.0364
ARHGI_HUMAN	1	1	0			0	0.0810585	66.6667	12.5		18.0942	17.9029		14.6355
ARK72_HUMAN	1	1	-1	0.0309557		-1	0.0130609	100	25	17.4787	17.4527	18.0411	16.5228			16.7635
ARK74_HUMAN	1	1	-1	0.0309557		-1	0.0130609	100	25	17.4787	17.4527	18.0411	16.5228			16.7635
ARL1_HUMAN	1	1	-1	0.0255246	-1.76776	0	1	100	100	20.6831	21.4088	21.4825	19.9993	20.5574	21.2749	19.9656	19.8294	20.4518	20.3951	20.4826
ARL3_HUMAN	1	1	0			-1	0.0101295	66.6667	0	20.5549		19.9453
ARP19_HUMAN	1	1	0			-1	0.000330173	100	0	21.5182	20.8782	20.0811
ARP2_HUMAN	10	6	-1	0.000371823	-1.75999	0	1	100	100	24.0996	23.8579	23.8014	23.5419	22.9552	22.8663	23.2464	22.8749	22.9874	23.2528	23.1075
ARP3B_HUMAN	1	1	-1	6.23269e-05	-2.2935	0	1	100	100	22.7413	23.1373	23.3134	21.5281	22.1681	22.1159	21.8862	21.7164	22.1067	21.6895	21.7207
ARP3C_HUMAN	1	1	-1	6.23269e-05	-2.2935	0	1	100	100	22.7413	23.1373	23.3134	21.5281	22.1681	22.1159	21.8862	21.7164	22.1067	21.6895	21.7207
ARP3_HUMAN	18	15	-1	1.47068e-06	-2.32764	0	1	100	100	23.2332	23.1079	23.195	22.2558	21.8911	21.9581	22.0533	21.7308	21.9802	22.0887	21.7207
ARP5L_HUMAN	1	1	0	0.286004		0	0.617947	66.6667	50	21.1063		20.2104	20.7543	19.5226			19.4318		20.2456
ARPC2_HUMAN	5	2	-1	4.71446e-05		0	0.411774	100	87.5	21.3369	21.9547	22.036	20.3847	20.3039	20.2998	19.9868	19.9006	20.5893	20.0614
ARPC3_HUMAN	4	3	-1	5.96773e-05	-2.1674	0	1	100	100	22.8377	22.9088	22.4943	21.981	21.4739	21.3507	21.5695	21.3265	21.7989	21.8068	21.7404
ARPC4_HUMAN	3	2	-1	0.000339101	-2.07286	0	1	100	100	23.5124	23.6407	22.9208	22.6863	22.3868	22.2644	22.1396	22.3844	22.494	22.1972	21.8981
ARPC5_HUMAN	3	3	0	0.0548438	1.6872	0	1	100	100	23.134	21.8421	22.7939	23.5072	23.0594	23.1822	23.6825	23.1504	23.2616	22.7207	24.193
ASAH1_HUMAN	6	4	-1	0.00100891	-2.05849	0	1	100	100	24.1077	23.1883	23.3839	22.6212	22.4912	22.7592	22.6111	22.3242	22.8816	22.3888	22.07
ASC_HUMAN	2	2	-1	0.00022926	-2.62722	0	1	100	100	20.2836	20.1644	20.0528	19.179	19.2322	18.4523	18.4672	18.6287	18.5607	19.2938	18.3732
ASNA_HUMAN	1	1	0	0.246796		0	0.231161	100	75	21.2725	21.6027	19.9262			20.9348	20.1501	20.8127	20.102	20.1563	20.4141
ASNS_HUMAN	4	2	-1	0.000769419	-1.67435	0	1	100	100	23.8571	23.7327	23.9229	23.176	23.0297	23.1839	23.1429	22.9004	23.3159	23.3859	22.6169
ASPH_HUMAN	3	3	0	0.456341		0	0.231161	100	75	19.6552	20.4273	19.4316	20.0273	19.3221	20.0891		19.0514	19.9886	18.4762
AT12A_HUMAN	2	2	0	0.0719866	-1.47532	0	1	100	100	22.987	22.8266	22.9107	22.8222	22.5509	22.2083	22.4519	21.8097	22.6368	21.546	22.7509
AT133_HUMAN	1	1	0			0	0.0810585	66.6667	12.5	20.9222		20.4755		20.7002
AT1A1_HUMAN	20	5	-1	0.00335485	-1.59595	0	1	100	100	22.7261	22.6623	22.7348	22.1859	22.2178	22.2211	22.0208	22.0611	22.3318	21.4815	21.7465
AT1A2_HUMAN	7	2	-1	0.00204342	-1.4526	0	1	100	100	22.7261	22.5451	22.6241	22.1283	22.2178	22.2349	22.0756	22.1734	22.3318	21.8683	21.7148
AT1A3_HUMAN	8	2	-1	0.00204342	-1.4526	0	1	100	100	22.7261	22.5451	22.6241	22.1283	22.2178	22.2349	22.0756	22.1734	22.3318	21.8683	21.7148
AT1A4_HUMAN	3	3	0	0.11291	-1.31027	0	1	100	100	21.6896	21.5291	21.9566	21.466	21.3886	21.5049	21.5681	21.0324	21.5313	20.5824	21.608
AT1B1_HUMAN	6	2	1	6.8502e-05	2.70735	0	1	100	100	17.3244	16.6697	16.6629	18.3806	18.4517	18.0319	18.4412	18.5557	17.9321	18.0616	18.7256
AT1B3_HUMAN	2	2	-1	3.39012e-05	-2.27896	0	1	100	100	21.5253	21.3737	21.7287	20.6569	20.4116	20.6928	20.2217	19.9635	20.3465	20.1584	20.3822
AT2A1_HUMAN	6	3	-1	0.00432802	-1.40205	0	1	100	100	21.9576	21.9272	21.9079	21.3238	21.553	21.5122	21.482	21.5916	21.7574	21.2499	21.0769
AT2A2_HUMAN	25	8	-1	0.000254875	-1.79134	0	1	100	100	24.5297	24.308	24.3296	23.5712	23.8065	23.664	23.223	23.5834	23.8391	23.4693	23.2281
AT2A3_HUMAN	6	2	-1	0.010379		0	0.12888	100	62.5	22.5014	22.3806	21.9819	21.2604	21.1773			20.8815	21.7434	20.343
AT2C1_HUMAN	3	3	-1	0.0377918		0	0.411774	100	87.5	19.4975	19.0072	17.2853	16.3217	16.5229	17.5125	16.1899	17.8822	18.1732		16.7463
AT5F1_HUMAN	4	3	-1	0.000147958	-2.50409	0	1	100	100	22.3102	22.2315	22.3061	20.7521	21.2181	21.3049	20.9144	20.8251	21.5181	20.6194	20.5145
ATAD2_HUMAN	2	2	0			-1	0.00376819	100	12.5	19.4546	20.3946	19.8383	15.9977
ATD3A_HUMAN	2	2	0	0.914897	1.02562	0	1	100	100	17.7209	19.3589	19.1579	18.6515	19.2867	18.8404	18.4068	19.0973	18.5857	18.6758	18.715
ATD3B_HUMAN	1	1	0			1	0.0130609	0	75				17.8019		16.8705	16.9162	17.6066	17.1848	16.8197
ATD3C_HUMAN	1	1	0	0.985754		0	0.411774	100	87.5	17.7209	19.3589	19.1579	18.0105	19.2867	19.3198	18.4068		18.496	19.0412	18.715
ATIF1_HUMAN	2	2	-1	6.02019e-05		0	0.78488	66.6667	75	16.2105		15.8714		19.8314	19.3636	19.717	20.3125		20.4464	19.1986
ATLA3_HUMAN	8	8	0	0.0755731	-1.22888	0	1	100	100	22.0223	22.2503	22.4879	22.3309	22.1032	22.0787	21.753	21.7996	22.0411	21.8145	21.7282
ATOX1_HUMAN	5	5	-1	7.8263e-05	-4.81464	0	1	100	100	23.737	23.3127	23.5797	21.8067	20.7414	20.8613	21.3447	20.5588	21.1073	21.7544	22.0309
ATP4A_HUMAN	2	2	-1	0.0193744	-1.8764	0	1	100	100	22.8742	22.776	22.7331	22.4845	22.2723	21.9809	21.9404	21.3377	22.3148	20.8904	21.8709
ATP5H_HUMAN	7	3	0	0.616685		0	0.12888	100	62.5	20.6511	20.6047	20.7368	20.5254	20.4967	19.0335		21.1009	20.8887
ATP5I_HUMAN	1	1	0			1	0.0101295	33.3333	100		21.7607		22.4428	22.5049	22.2596	21.0887	22.5993	21.9354	22.7731	22.1413
ATPA_HUMAN	30	15	1	0.000194512	1.67682	0	1	100	100	23.6421	23.2515	23.0393	23.9502	24.0881	24.0127	24.1876	24.2321	23.8587	23.986	24.1385
ATPB_HUMAN	31	4	-1	0.00254392	-1.8971	0	1	100	100	24.6298	24.6032	24.4446	23.7905	23.8866	23.9086	23.2916	23.7904	24.0733	23.3003	23.0418
ATPD_HUMAN	4	2	1	0.00663605	1.41596	0	1	100	100	23.2874	22.7415	22.6888	23.6118	23.1228	23.3041	23.4287	23.5134	23.4974	23.2726	23.5104
ATPG_HUMAN	6	6	0	0.478404	-1.097	0	1	100	100	23.6415	23.2804	23.2703	23.4941	23.3569	23.0597	23.3579	23.5035	23.3767	23.3039	22.658
ATPK_HUMAN	2	2	0	0.122541	-1.15509	0	1	100	100	22.2604	21.9532	22.0417	22.0273	21.9474	21.9916	21.9243	21.9325	21.9849	21.7389	21.4698
ATPO_HUMAN	9	3	-1	0.0131354	-1.92641	0	1	100	100	23.4629	22.9153	22.9524	22.4228	22.4211	22.3466	22.021	22.3613	22.6684	21.982	21.0911
ATX10_HUMAN	3	3	-1	8.96949e-05		0	0.231161	100	75	21.9663	21.5911	21.6754	20.2838	20.0515	19.8628	20.3267	19.7152		20.5501
ATX2_HUMAN	1	1	0			-1	0.0101295	66.6667	0	18.7018		18.5098
AXA2L_HUMAN	46	20	1	0.00284347	1.7533	0	1	100	100	27.5207	27.4955	27.4736	28.0594	27.9723	28.1069	28.5116	28.2959	28.0253	28.555	28.9271
B2CL1_HUMAN	1	1	-1	0.0308812		0	0.12888	100	62.5	20.5513	20.3732	20.7557			19.5206		20.289	19.9666	19.9359	19.113
B2MG_HUMAN	3	3	-1	7.15928e-06		0	0.411774	100	87.5	22.499	22.1825	21.9705	20.1725	19.4884	19.2223	19.4527	19.453	19.9478		20.145
BABA1_HUMAN	1	1	-1	0.0187437	-1.43387	0	1	100	100	25.0952	24.3544	24.3768	24.4805	24.0468	24.2023	23.9889	23.8368	23.9996	23.9306	24.2256
BACH_HUMAN	4	4	-1	0.000986896	-2.41431	0	1	100	100	22.147	21.8252	21.8157	20.9855	20.6886	20.1987	21.221	20.2257	20.1606	21.1493	20.6319
BAF_HUMAN	6	2	0			1	0.000330173	0	100				20.784	20.5972	20.5827	20.4842	20.494	20.1681	20.7131	21.2171
BAG2_HUMAN	1	1	0	0.627563		0	0.444882	66.6667	87.5		19.4489	19.5059	20.1283	20.3569	19.543	19.3475	19.7925	19.1619	19.2254
BAG4_HUMAN	1	1	0			1	0.000330173	0	100				18.8445	18.7657	18.6762	19.5742	19.0814	17.7984	19.7682	20.2253
BAG6_HUMAN	2	2	-1	0.000219189	-1.95845	0	1	100	100	20.6908	20.6471	20.9078	19.8394	20.0015	19.8769	19.335	19.9293	20.0426	19.7917	19.4143
BAP31_HUMAN	7	4	1	0.000987047	1.51543	0	1	100	100	22.5723	22.301	22.1052	22.9898	23.0173	22.7786	23.2047	22.82	22.7433	22.7832	23.0707
BASI_HUMAN	4	3	-1	0.00343208		0	0.411774	100	87.5	22.6342	22.3553	22.0192	21.4107	21.3281	20.8404		20.9592	21.2794	19.7999	20.5492
BASP1_HUMAN	1	1	0	0.341369		0	0.385179	66.6667	37.5		18.425	17.8125	17.5643			17.9909				17.8532
BAX_HUMAN	1	1	0			0	0.0810585	66.6667	12.5		20.5548	21.4128	20.2049
BAZ1A_HUMAN	1	1	0	0.486331		0	0.78488	66.6667	75	15.5355		18.0542	16.7088	17.7432	17.4623	17.3432	17.5518	16.9113
BCAT2_HUMAN	4	2	-1	0.00904036		0	0.0895242	66.6667	100	20.443	19.2871		21.0199	21.5152	22.0054	22.0532	21.8627	22.0153	20.7391	20.8012
BCCIP_HUMAN	1	1	-1	5.07261e-06		0	0.411774	100	87.5	22.2193	22.0411	21.8116	20.5528	20.0463	19.9895	19.8801	19.5977	19.7655	19.9538
BCLF1_HUMAN	4	2	-1	0.0333564	-1.57448	0	1	100	100	21.7426	21.6775	21.6071	21.2593	20.1679	21.3811	21.5723	20.7995	20.8262	21.1702	20.9901
BDH_HUMAN	2	2	0	0.587653		-1	0.0130609	100	25	20.5219	19.0701	19.3963	19.4693						19.1542
BGAL_HUMAN	3	2	-1	0.0006329		0	0.411774	100	87.5	19.6737	20.2938	20.4082	18.8331	19.4459	19.2362	18.9527	18.8033	19.1584	18.84
BGH3_HUMAN	11	9	-1	1.87535e-05	-4.41591	0	1	100	100	23.6006	22.8658	22.839	20.8675	20.8967	20.6007	21.431	20.6932	21.2391	20.49	21.4546
BID_HUMAN	5	4	-1	2.53505e-05	-3.88624	0	1	100	100	23.3824	23.2024	23.5098	21.9248	21.0885	20.9742	21.6382	20.9118	21.178	21.7869	21.7496
BIEA_HUMAN	2	2	0			-1	0.000330173	100	0	21.0625	20.7948	20.2836
BIG1_HUMAN	2	2	-1	0.0147592		0	0.78488	66.6667	75	19.2326		18.0975	17.5737	17.6059	17.2376	17.8221	16.8236		17.3335
BIG2_HUMAN	1	1	0	0.231695		0	0.444882	66.6667	87.5	18.6131		18.4742	18.3588	18.2904	18.6308	17.7748	17.8948	18.2113	17.0018
BIG3_HUMAN	1	1	0	0.0839715		-1	0.032476	100	37.5	18.0427	18.1127	18.4247	17.4749		16.3714				17.7423
BIN1_HUMAN	1	1	-1	0.000956129		0	0.411774	100	87.5	20.032	20.0211	19.6681	19.4849		19.0767	19.1769	19.2207	18.8054	19.031	19.3069
BLMH_HUMAN	1	1	0			0	0.0810585	66.6667	12.5	21.8586		19.8145		19.1713
BLVRB_HUMAN	4	4	-1	0.000898003	-4.41325	0	1	100	100	24.6751	24.6623	24.7578	23.4825	21.8803	22.5474	23.4097	22.3512	21.289	22.5915	22.9008
BMS1_HUMAN	1	1	0			-1	0.000330173	100	0	20.3191	19.6402	20.4335
BOLA2_HUMAN	3	3	-1	0.0116176	-2.19842	0	1	100	100	22.1376	21.3614	21.7727	21.3889	21.0221	20.2915	20.1346	20.2181	20.5352	21.3842	19.9915
BOP1_HUMAN	2	2	0	0.0794715	-1.47722	0	1	100	100	20.3152	20.9304	20.5925	19.2769	20.4832	20.701	20.0827	19.6559	20.2093	19.9434	20.0465
BPNT1_HUMAN	2	2	0			-1	0.00376819	100	12.5	21.8855	20.9419	21.0932	20.2495
BRAF_HUMAN	1	1	-1	0.0408474		0	0.12888	100	62.5	22.2204	21.8598	21.9873	21.0598	21.5207	21.1589		20.6718	21.9132
BRE1A_HUMAN	1	1	-1	0.0411477		0	0.78488	66.6667	75		17.4821	17.4977	13.9022	16.0303	16.886	15.6211	15.0635	15.8046
BROX_HUMAN	1	1	-1	0.0177323		0	0.617947	66.6667	50		16.4114	17.327	14.6075	15.486		14.5718			13.8435
BRX1_HUMAN	3	3	0	0.273376	-1.14909	0	1	100	100	21.8126	21.4503	21.4882	21.443	21.7452	21.4203	21.2312	21.3872	20.8313	21.5667	21.4407
BT3L4_HUMAN	1	1	0			0	0.0810585	66.6667	12.5	23.297		20.5752						19.3416
BTF3_HUMAN	6	5	-1	1.37595e-06	-2.26703	0	1	100	100	25.0211	25.1268	25.078	23.7395	24.107	24.0956	23.9991	23.6018	23.8864	23.9089	23.8177
BUB3_HUMAN	5	3	-1	0.0142764	-1.63303	0	1	100	100	21.9525	21.5849	21.6318	20.7729	21.2568	21.225	20.5385	21.2104	21.2676	21.4195	20.4337
BUD31_HUMAN	1	1	0	0.542529		0	0.12888	100	62.5	17.3257	17.6219	17.4741	17.8037			16.4529	17.3936		17.6556	16.994
BZW1_HUMAN	4	4	-1	9.4017e-06	-3.5564	0	1	100	100	21.5263	21.4749	21.7144	19.9503	20.2065	19.3238	20.0509	19.6025	19.7918	19.7617	19.244
BZW2_HUMAN	4	2	-1	0.0172204		0	0.12888	100	62.5	23.3072	22.1453	22.8033	21.898		21.7739		20.8719	21.7358	20.7042
C1QBP_HUMAN	7	2	-1	0.0106179		0	0.12888	100	62.5	22.3292	21.6691	22.0275	21.5812	20.6595			20.3608	20.8032	20.1614
C1TC_HUMAN	29	24	-1	6.32974e-05	-2.31467	0	1	100	100	24.2718	23.9711	24.0574	23.2655	23.0081	22.8617	22.9382	22.4148	23.0243	23.0479	22.5539
C1TM_HUMAN	2	2	0	0.102282		0	0.0895242	66.6667	100		21.8234	21.9337	20.959	20.7654	21.2065	21.2607	21.7121	21.2903	22.0813	20.7826
C43BP_HUMAN	1	1	-1	4.07359e-05		0	0.12888	100	62.5	19.8861	20.055	20.1711	17.8624	18.0146		17.1567	17.2303		17.4928
CA050_HUMAN	1	1	0			-1	0.000330173	100	0	21.9983	21.455	20.7156
CAB45_HUMAN	4	4	-1	7.37235e-06	-3.1127	0	1	100	100	20.9556	20.6915	20.4453	19.154	19.3027	19.3459	18.6832	18.8067	18.8298	19.0002	19.352
CADH1_HUMAN	5	5	-1	0.000396579	-3.11203	0	1	100	100	23.134	22.8605	22.8172	22.1109	21.7232	21.3597	21.6842	20.9459	20.831	20.8577	20.8825
CAF17_HUMAN	1	1	0			1	0.032476	0	62.5					17.7828	18.3603	17.4758	17.533	18.4671
CALB2_HUMAN	1	1	0			-1	0.000330173	100	0	20.525	19.5143	20.3806
CALD1_HUMAN	1	1	0	0.80854		0	0.385179	66.6667	37.5		20.2976	20.7042	19.8638			20.0543			21.1551
CALR_HUMAN	19	17	-1	0.000112751	-4.01848	0	1	100	100	25.9914	25.695	25.8399	24.1632	23.2509	23.9282	24.4579	23.1544	23.613	24.4914	23.6245
CALU_HUMAN	3	3	0			-1	0.000330173	100	0	20.9103	20.838	20.5214
CALX_HUMAN	20	12	-1	4.61749e-06	-3.67762	0	1	100	100	25.6752	25.9984	25.6726	24.4089	23.9285	24.0337	23.9424	23.4523	23.9313	24.038	23.4913
CAN1_HUMAN	12	7	-1	0.00167138	-2.01451	0	1	100	100	23.6944	24.119	24.2632	22.897	23.2021	23.0428	22.3904	22.8144	23.5373	23.3147	22.922
CAN2_HUMAN	13	6	-1	0.000138674	-3.54665	0	1	100	100	22.5157	22.3979	22.1856	21.0365	20.6167	20.8608	19.7235	20.7358	21.0265	20.1362	20.1834
CAND1_HUMAN	26	20	-1	6.33883e-05	-3.26756	0	1	100	100	23.2489	23.0955	22.8194	21.9164	21.2182	21.7745	21.2413	21.2775	21.3141	21.4103	20.6186
CAND2_HUMAN	2	2	0	0.104367		0	0.411774	100	87.5	20.5449	19.5846	20.3593	20.214	20.4908	20.9318	20.9985	20.5736		20.4198	20.6114
CAP1_HUMAN	25	14	-1	4.59088e-06	-2.43751	0	1	100	100	23.9397	23.5446	23.8729	22.8736	22.5567	22.3735	22.4442	22.2402	22.6141	22.3882	22.5122
CAPG_HUMAN	7	7	-1	6.28763e-06	-2.58032	0	1	100	100	24.2414	24.0131	23.914	23.0851	22.532	22.8929	22.7135	22.4849	22.4159	22.5817	22.8027
CAPR1_HUMAN	9	4	-1	1.60927e-05	-3.3442	0	1	100	100	22.7679	22.6471	22.4397	21.2822	21.1375	21.0125	20.6039	20.7339	21.2538	20.6041	20.3845
CAPZB_HUMAN	8	6	-1	0.000187019	-2.18188	0	1	100	100	23.8873	24.1271	23.7233	23.2124	23.0024	22.7949	22.6917	22.5489	22.2601	22.9106	22.875
CATA_HUMAN	10	10	0	0.47819	-1.09889	0	1	100	100	21.9059	21.2503	21.7399	21.4901	21.5444	21.7108	21.224	21.7599	21.7221	21.4522	21.0644
CATB_HUMAN	6	6	-1	5.44205e-05	-3.70879	0	1	100	100	22.4714	22.2225	21.8445	20.3882	20.1674	20.6208	20.2169	19.8278	20.9349	20.4753	19.6769
CATC_HUMAN	9	5	-1	0.0111419	-1.42752	0	1	100	100	23.0123	23.0109	22.5704	22.5167	22.0983	22.3946	22.4534	22.5238	22.2784	21.9323	22.6105
CATD_HUMAN	19	16	-1	2.59203e-07	-2.70921	0	1	100	100	26.5014	26.2772	26.2715	25.1402	24.7642	24.8467	25.0327	24.8952	25.1016	24.6948	24.8218
CATH_HUMAN	5	5	-1	0.000621166	-3.46109	0	1	100	100	21.1951	20.1836	20.4291	19.3033	19.2496	19.1849	17.9327	18.814	19.1382	18.2083	18.6601
CATZ_HUMAN	4	3	-1	0.00416181	-2.51933	0	1	100	100	22.8303	22.5477	22.5003	21.6633	21.6008	21.5613	21.0958	21.4807	20.1486	20.8346	21.9593
CAYP1_HUMAN	4	4	-1	0.0012805		0	0.0680168	100	50	23.381	22.518	22.7509	21.5289	21.0172		20.9865		20.9189
CAZA1_HUMAN	8	5	-1	0.00235491	-1.33344	0	1	100	100	24.9362	24.5856	24.6466	24.4889	24.0799	24.1867	24.3869	24.3119	24.3854	24.2357	24.3858
CAZA2_HUMAN	5	2	-1	0.00573127	-1.3224	0	1	100	100	24.6361	24.5856	24.7838	24.5951	24.0799	24.1867	24.0217	24.3119	24.3527	24.2357	24.3392
CBPD_HUMAN	1	1	0	0.136855		0	0.0680168	100	50	16.9176	19.9338	19.5047			18.129	15.7658	16.9978	17.3168
CBR1_HUMAN	11	10	-1	0.00020493	-3.70248	0	1	100	100	24.3378	23.7526	23.7925	22.5551	21.4521	22.2596	22.1971	21.5415	21.5686	22.7885	22.2173
CBR3_HUMAN	1	1	-1	0.000272548	-3.39413	0	1	100	100	23.9962	23.7353	23.8372	22.5378	21.3267	22.1771	22.1773	21.6032	21.876	22.9404	22.1071
CBS_HUMAN	1	1	-1	0.022816		0	0.231161	100	75	21.1031	20.6006	19.7161	19.4843	19.6774	19.8193	18.7865	18.6813	19.5698
CBX1_HUMAN	1	1	-1	0.000216199	-1.69913	0	1	100	100	25.0686	24.6244	24.8178	24.3113	24.0663	24.0207	24.3273	23.9512	24.1537	23.8858	23.8609
CBX3_HUMAN	7	5	-1	6.10868e-05	-1.69652	0	1	100	100	23.7813	23.4415	23.6047	23.1289	22.8532	22.9532	22.9036	22.6683	22.7606	22.8572	22.6478
CBX5_HUMAN	4	2	-1	0.00032355	-2.74783	0	1	100	100	26.1758	25.7709	25.8776	25.0534	24.7549	24.3868	24.0391	24.5558	24.8313	24.4674	23.7766
CC85C_HUMAN	1	1	0	0.389856		0	0.617947	66.6667	50		21.8081	21.648	21.6572	21.6173		19.5726			21.2184
CCAR1_HUMAN	1	1	0			-1	0.0101295	66.6667	0		19.534	19.2739
CCD47_HUMAN	2	2	0	0.14104	-1.30452	0	1	100	100	20.3463	20.4201	20.9265	20.2416	20.4535	20.5449	20.5073	19.9669	19.5315	19.8635	20.3369
CCD50_HUMAN	1	1	0	0.0706682		-1	0.0130609	100	25	17.8769	16.1591	16.2539	14.4196					14.9822
CCDC6_HUMAN	2	2	0			-1	0.00376819	100	12.5	20.6824	20.3376	20.1235	21.1889
CD11A_HUMAN	1	1	0			-1	0.0101295	66.6667	0	19.5954		19.8461
CD11B_HUMAN	1	1	0			-1	0.0101295	66.6667	0	19.5954		19.8461
CD151_HUMAN	1	1	0	0.0839754		0	0.411774	100	87.5	22.4378	22.705	23.2247	22.4215	22.2812	22.6395	22.0613	22.4198	22.4839	21.4623
CD166_HUMAN	7	5	-1	0.00124196		-1	0.032476	100	37.5	22.1931	21.9084	21.9616	20.3764				19.5557		19.7749
CD2A1_HUMAN	1	1	0			0	0.205316	33.3333	75	19.2426			20.7901	20.6471	19.3702	21.013	19.098	21.0298
CD2A2_HUMAN	1	1	0			0	0.385179	33.3333	62.5		18.5815		15.0611			15.8921	15.9944		15.39	14.7892
CD2AP_HUMAN	6	4	-1	2.96976e-05	-1.98609	0	1	100	100	23.0193	22.8112	22.664	22.0318	21.883	21.8277	21.574	21.8538	22.0196	22.0042	21.5383
CD44_HUMAN	9	7	-1	1.34328e-06	-3.1076	0	1	100	100	24.8208	24.7017	24.6698	23.3145	23.2844	23.0274	22.7177	23.381	23.2236	22.8723	22.9387
CD59_HUMAN	4	4	-1	1.30643e-06	-2.92543	0	1	100	100	23.7683	23.9375	23.9262	22.626	22.3529	22.5275	22.2388	21.9111	22.2779	22.2093	22.486
CD9_HUMAN	1	1	-1	0.010226		0	0.411774	100	87.5	20.8628	21.0176	20.6276	18.9511	19.0016	19.9414	19.7866	20.1628	20.4214		19.1677
CDC27_HUMAN	1	1	0			0	0.385179	33.3333	62.5			19.0946	17.6628	18.1852	18.1158	17.7207		17.5032
CDC37_HUMAN	6	5	-1	4.2007e-05	-2.62629	0	1	100	100	23.0495	22.8296	23.1648	22.0003	21.5463	21.8339	21.3979	21.3832	21.5231	21.2378	22.0505
CDC42_HUMAN	7	6	-1	0.000400077	-1.97582	0	1	100	100	24.7159	24.1905	24.3944	23.8535	23.4234	23.7709	23.4706	23.3071	23.4465	23.326	23.0112
CDC5L_HUMAN	2	2	0	0.28475	-1.2102	0	1	100	100	24.6164	23.6722	23.5913	23.8055	23.4042	23.9281	23.977	23.5079	23.3782	23.4823	23.9947
CDC73_HUMAN	2	2	-1	0.000419241	-1.63389	0	1	100	100	20.1485	19.7725	19.9257	19.3257	19.5499	19.356	19.1346	19.0589	19.4059	19.0585	19.035
CDK13_HUMAN	1	1	0			0	0.205316	33.3333	75			17.7011	14.8371	15.2313		15.4587	13.9396	15.0477		15.3876
CDK1_HUMAN	5	3	-1	5.10648e-05	-2.34921	0	1	100	100	21.3682	21.2888	21.0439	20.3572	19.9414	19.9817	19.4848	19.9112	20.3214	19.9342	20.0798
CDK2_HUMAN	1	1	-1	5.10648e-05	-2.34921	0	1	100	100	21.3682	21.2888	21.0439	20.3572	19.9414	19.9817	19.4848	19.9112	20.3214	19.9342	20.0798
CDK3_HUMAN	1	1	-1	5.10648e-05	-2.34921	0	1	100	100	21.3682	21.2888	21.0439	20.3572	19.9414	19.9817	19.4848	19.9112	20.3214	19.9342	20.0798
CDN2C_HUMAN	1	1	0			-1	0.000330173	100	0	17.7057	15.7299	16.1834
CDV3_HUMAN	8	8	-1	0.000588409		0	0.411774	100	87.5	23.595	23.1781	23.2358	21.7181	20.8724	21.182	21.251	20.3694	21.2567	22.3123
CECR5_HUMAN	4	4	0	0.0986591	-1.34283	0	1	100	100	20.3167	20.7359	20.529	20.1037	19.991	20.492	20.6022	20.3366	20.0713	19.6491	19.5695
CELF1_HUMAN	1	1	0	0.205635		0	0.0680168	100	50	20.0452	20.7318	20.5174		20.4924		19.4087	19.9737	20.0319
CETN2_HUMAN	1	1	-1	0.0253402		-1	0.0130609	100	25	20.9678	20.4077	20.9414		19.463				18.4912
CF211_HUMAN	1	1	0			-1	0.0101295	66.6667	0	20.421	20.686
CG050_HUMAN	1	1	-1	0.0089375		0	0.12888	100	62.5	21.8757	22.255	22.2131		22.4284	22.5579	22.5582	22.4887		22.7762
CGT_HUMAN	1	1	0	0.0876868		0	0.12888	100	62.5	17.7756	18.9894	18.2491	16.8368	17.6815	17.7694		17.0689	18.1472
CH033_HUMAN	1	1	0			-1	0.0101295	66.6667	0		18.2898	17.4366
CH082_HUMAN	1	1	0	0.0536673		0	0.0895242	66.6667	100		18.9538	19.3764	17.7166	18.3363	18.9608	17.8224	18.5436	18.8262	18.4482	17.5843
CH10_HUMAN	15	7	1	0.000103251	3.79288	0	1	100	100	24.8281	23.5144	24.4826	25.9225	26.0496	26.1666	26.5268	26.3079	25.6747	26.2274	26.7114
CH60_HUMAN	74	39	1	5.0767e-05	1.6097	0	1	100	100	26.3215	25.8731	26.0086	26.6741	26.6635	26.6546	26.7457	26.8742	26.6956	26.8088	26.9197
CHCH2_HUMAN	2	2	0			-1	0.000330173	100	0	22.8883	22.9054	22.9232
CHCH3_HUMAN	1	1	0	0.985597	1.00079	0	1	100	100	21.4247	21.2511	21.3643	21.3262	21.3937	21.3954	21.2596	21.5273	21.336	21.3019	21.2426
CHCH9_HUMAN	2	2	0			-1	0.000330173	100	0	22.8883	22.9054	22.9232
CHD3_HUMAN	1	1	0	0.218198		0	0.411774	100	87.5	19.0051	19.5066	18.6561	19.0689	18.9361	17.9059	19.0663	18.5244	18.5264	18.6842
CHD4_HUMAN	3	2	-1	0.000767506		0	0.231161	100	75	17.4791	17.2339	18.0938	15.8359	16.0998	16.3693	15.1874	15.2934	15.9057
CHD5_HUMAN	1	1	0	0.218198		0	0.411774	100	87.5	19.0051	19.5066	18.6561	19.0689	18.9361	17.9059	19.0663	18.5244	18.5264	18.6842
CHERP_HUMAN	1	1	0			0	0.385179	33.3333	62.5	18.5531			17.2394	18.0162	17.7044	17.633		16.9155
CHM1A_HUMAN	1	1	0	0.0590082		0	0.617947	66.6667	50	21.2453	20.6441		20.3104		19.5189		19.1956			20.1705
CHM2B_HUMAN	1	1	1	0.0025761	2.72198	0	1	100	100	23.1622	23.2593	23.3894	24.744	24.5786	24.3742	25.0301	24.7342	24.7723	23.7083	25.7779
CHM4A_HUMAN	1	1	0	0.724556		0	0.444882	66.6667	87.5	22.1675	21.7514		22.1476	22.1238	21.6946		21.6187	22.1503	21.9544	21.4174
CHM4B_HUMAN	5	4	-1	7.61445e-05	-1.95211	0	1	100	100	23.4387	23.081	23.1222	22.5223	22.3068	22.0589	22.2524	22.087	21.924	22.3479	22.4924
CHMP5_HUMAN	1	1	0	0.100249		0	0.12888	100	62.5	21.5188	20.981	20.7549	21.2189	20.6525		19.7964	19.8818		19.9937
CHP3_HUMAN	3	2	0			-1	0.000330173	100	0	19.9292	19.917	19.4429
CHRD1_HUMAN	6	4	-1	0.000111645		0	0.411774	100	87.5	22.1678	21.5369	21.8714	20.5554	20.6167	20.634	20.6183	20.7716	20.8276	21.1251
CHSP1_HUMAN	2	2	-1	0.00184651		-1	0.032476	100	37.5	22.5497	22.2369	21.6256	20.0643	19.4096					19.6082
CHTOP_HUMAN	2	2	-1	2.51646e-05	-2.22056	0	1	100	100	21.9115	21.5785	21.7929	20.8868	20.631	20.5498	20.6986	20.1571	20.4535	20.7045	20.7989
CHUR_HUMAN	1	1	0			-1	0.0101295	66.6667	0	21.158		20.7146
CI142_HUMAN	1	1	0			-1	0.0101295	66.6667	0		20.4631	20.375
CIAO1_HUMAN	1	1	0			-1	0.000330173	100	0	21.0316	20.5474	19.6247
CIB1_HUMAN	1	1	0	0.337532	-1.38801	0	1	100	100	21.0139	18.9454	20.0965	20.3028	19.3146	19.7045	19.9597	19.5744	19.4442	18.411	19.6531
CING_HUMAN	2	2	0	0.139782	-1.67853	0	1	100	100	20.775	18.4577	20.2595	19.3233	19.25	18.3911	19.5623	19.5201	18.7101	19.1323	18.7791
CIP4_HUMAN	2	2	0	0.631642		0	0.231161	100	75	19.4954	19.3374	19.616	20.3541	19.4472	18.6225	17.2811	19.5364		19.7177
CISD3_HUMAN	1	1	0	0.442286		0	0.444882	66.6667	87.5		19.242	18.7103	19.082	18.3544	19.1374	18.8904		18.4426	18.9333	17.6354
CISY_HUMAN	10	3	1	5.19505e-05	1.82007	0	1	100	100	22.5111	21.8713	22.0135	22.8902	22.9759	23.1002	23.0087	23.0805	23.1025	22.8844	22.925
CJ115_HUMAN	1	1	-1	0.000584797		0	0.411774	100	87.5	22.9899	22.6206	22.6239	20.5838	20.629	21.3424	20.3357	20.7632	21.8899	20.4012
CKAP2_HUMAN	1	1	0	0.726837		0	0.205316	66.6667	25	18.3321		17.5206		18.2321				17.9638
CKAP4_HUMAN	15	5	1	0.00922216	1.43369	0	1	100	100	22.2685	21.8457	21.5252	22.3434	22.3457	22.2569	22.514	22.428	22.3509	22.2013	22.7559
CKAP5_HUMAN	1	1	0			0	0.205316	33.3333	75			19.1157		19.0064	18.1805	19.4182	18.2783		19.7028	19.8081
CL023_HUMAN	2	2	-1	0.000682158		0	0.12888	100	62.5	22.5218	22.42	22.4751	20.7399	19.2303		20.3671			20.1499	20.5674
CLCA_HUMAN	3	3	-1	0.0146851	-1.63102	0	1	100	100	21.8449	20.9656	20.8215	20.6868	20.591	20.9511	20.6417	20.1806	20.3255	20.2639	20.3988
CLCB_HUMAN	1	1	0			1	0.032476	0	62.5				20.7473	20.7184	20.5705		21.0892	20.0645
CLGN_HUMAN	1	1	-1	6.17832e-05		0	0.411774	100	87.5	22.2124	22.3103	22.1326	20.6988	20.2892	19.8442	20.1979	19.3609	19.3557	20.016
CLH1_HUMAN	51	36	-1	2.52613e-06	-2.0235	0	1	100	100	24.2478	24.1409	24.1604	23.1412	23.2369	23.2838	23.1073	23.0273	23.3923	23.2557	22.8852
CLH2_HUMAN	11	7	-1	2.86658e-05	-2.16057	0	1	100	100	21.8802	22.1135	22.1483	20.9945	21.1046	21.0831	20.6658	20.8315	21.3212	20.7136	20.7727
CLIC1_HUMAN	17	15	-1	0.000697587	-2.5225	0	1	100	100	26.1775	25.8268	25.9272	25.1574	24.154	24.3716	24.9682	24.1537	24.3061	25.0099	25.0175
CLIC4_HUMAN	4	4	-1	7.51209e-05	-2.44912	0	1	100	100	24.418	24.1668	24.1975	23.2057	22.985	22.8352	23.5292	22.4868	22.8307	23.0393	22.8363
CLIC5_HUMAN	1	1	-1	0.00567841	-2.15775	0	1	100	100	24.418	24.1299	24.1472	23.542	22.5386	22.7991	23.5292	22.4868	22.8307	23.7319	23.5191
CLIC6_HUMAN	1	1	-1	0.00567841	-2.15775	0	1	100	100	24.418	24.1299	24.1472	23.542	22.5386	22.7991	23.5292	22.4868	22.8307	23.7319	23.5191
CLIP1_HUMAN	1	1	0	0.0623804		-1	0.0130609	100	25	21.144	20.777	20.3242		19.9012	19.8073
CLK1_HUMAN	1	1	-1	0.0389046		0	0.12888	100	62.5	17.9454	17.8233	16.9333		16.8811	17.0903		17.0123	16.6155	16.8563
CLK3_HUMAN	1	1	-1	0.0372404		0	0.617947	66.6667	50	17.709		17.5467	16.2826	17.1869		16.0546		16.4242
CLMN_HUMAN	2	2	-1	0.0408357		-1	0.032476	100	37.5	20.0347	20.065	19.9272	19.499	18.5907		17.9817
CLU_HUMAN	2	2	0			-1	0.000330173	100	0	19.8901	19.9866	19.9092
CMC2_HUMAN	1	1	0			0	0.205316	33.3333	75	20.2204			20.2172	19.5633	19.8231	19.8251	19.5248	19.5531
CN166_HUMAN	9	6	-1	0.000322942	-1.45705	0	1	100	100	21.8331	21.7653	22.0808	21.372	21.3202	21.4533	21.1839	21.1382	21.5031	21.3391	21.4904
CN37_HUMAN	4	2	-1	0.00435902	-1.782	0	1	100	100	21.9271	21.3878	21.3552	21.2519	20.8356	20.9642	20.8049	20.6943	20.6473	20.3852	20.2022
CNBP_HUMAN	5	4	-1	5.02784e-06	-3.38114	0	1	100	100	21.9399	22.0449	21.8659	20.3037	20.3454	20.3508	19.6866	20.2971	19.7327	20.3572	20.4682
CND1_HUMAN	1	1	-1	0.0270686		0	0.385179	66.6667	37.5		16.5848	16.6276	12.1444	14.1674		13.7783
CND2_HUMAN	4	4	-1	0.0335395	-2.39414	0	1	100	100	17.685	18.8235	19.3302	17.6654	17.6933	17.5308	17.5573	17.7304	17.6797	15.6195	17.351
CNDP2_HUMAN	20	17	-1	5.69795e-06	-2.98332	0	1	100	100	24.169	23.7293	23.9291	22.435	22.1267	22.3026	22.5224	22.1294	22.0511	22.742	22.6156
CNN2_HUMAN	9	6	-1	4.55815e-05		-1	0.0130609	100	25	22.7399	22.72	22.6869	20.4115						20.5666
CNN3_HUMAN	10	8	-1	8.23543e-05		0	0.411774	100	87.5	22.8653	22.5506	22.6073	21.4012	21.3185	20.8592	20.9368	20.3026	21.2081	20.8136
CNNM4_HUMAN	1	1	-1	0.0169835		0	0.444882	66.6667	87.5		19.1009	19.1175	16.6982	16.4614	18.0648	17.0016	17.2422	18.6173	17.381
CNPY2_HUMAN	8	7	-1	0.00398468		0	0.231161	100	75	22.9104	22.6821	22.4527	20.5058		20.1114	20.8568	18.4668		21.2305	20.283
CO052_HUMAN	1	1	0			0	0.0810585	33.3333	87.5		21.8462		22.665	22.4776		22.736	22.2903	22.1515	22.3283	22.8885
CO3_HUMAN	1	1	0			1	0.0101295	33.3333	100	20.9624			22.7973	22.1778	22.4314	23.3791	22.4635	22.9286	21.471	23.6687
COA3_HUMAN	1	1	0	0.228428	-1.14331	0	1	100	100	21.1888	21.3014	20.6272	20.7244	20.8066	21.1579	20.9058	20.7416	20.891	20.6353	20.9048
COASY_HUMAN	2	2	-1	0.0370188		0	0.411774	100	87.5	21.3503	20.7992	20.954	20.6533	20.3826	20.3289	19.7345	19.8889	20.0655		18.4544
COF1_HUMAN	17	9	-1	6.71648e-05	-2.15891	0	1	100	100	27.8644	27.5859	27.7304	26.7674	26.1831	26.5928	26.7111	26.382	26.5062	26.7942	26.9961
COF2_HUMAN	6	2	-1	0.0026315	-2.89815	0	1	100	100	23.854	25.4482	25.4598	23.2973	22.6759	23.3498	23.2748	23.5404	23.227	23.797	23.9219
COMD2_HUMAN	1	1	0			-1	0.0101295	66.6667	0		18.4846	16.7236
COMT_HUMAN	8	8	-1	0.00145847	-1.38503	0	1	100	100	22.8858	22.7021	22.9283	22.5824	22.2939	22.4409	22.4613	22.2006	22.0869	22.4287	22.4558
COPA_HUMAN	16	9	-1	0.000476832	-1.76283	0	1	100	100	23.246	22.6464	22.9071	22.3639	21.9905	22.2031	22.0625	21.913	22.4196	21.869	22.1007
COPB2_HUMAN	8	5	-1	0.00396157	-1.47772	0	1	100	100	22.3165	22.0148	22.3593	22.1115	21.7246	21.7205	21.7019	21.3447	21.5921	21.6658	21.4733
COPB_HUMAN	11	6	-1	0.000280413	-2.31181	0	1	100	100	22.6832	22.2429	22.3697	21.267	21.5793	21.3066	20.9787	21.0786	21.6451	21.3105	20.6174
COPD_HUMAN	11	7	-1	0.00393375	-1.88185	0	1	100	100	21.9315	21.677	21.8416	21.4435	21.2024	20.294	20.5941	20.8364	20.7635	21.3302	20.7723
COPE_HUMAN	8	3	-1	0.000797111	-1.99833	0	1	100	100	19.6658	20.3554	20.689	19.1718	19.4363	19.0166	19.3389	19.0679	19.5347	19.0522	19.2853
COPG1_HUMAN	19	10	-1	3.38078e-05	-1.8677	0	1	100	100	22.9162	22.9393	22.8094	22.2293	21.974	22.0123	22.0113	21.851	22.2418	21.9388	21.638
COPG2_HUMAN	2	2	-1	0.000278016	-1.77497	0	1	100	100	22.2749	22.0608	22.1601	21.5081	21.2223	21.4452	21.4391	21.16	21.7095	21.2578	20.9578
COPRS_HUMAN	1	1	0	0.135652		0	0.411774	100	87.5	20.9765	20.7642	20.7412	20.9479		20.9707	19.9246	20.1983	20.4091	19.3328	19.7395
COPZ1_HUMAN	4	2	-1	0.00016214	-3.05429	0	1	100	100	23.1194	23.0578	23.131	22.0228	20.8275	21.5068	21.8575	21.074	21.1204	21.6831	21.8431
COR1B_HUMAN	5	5	0	0.262833	-1.19502	0	1	100	100	21.9234	21.11	21.2646	21.5659	21.225	21.5066	21.0188	20.7163	21.0948	21.255	21.0228
COR1C_HUMAN	25	17	-1	6.64377e-07	-2.1028	0	1	100	100	24.7847	24.5154	24.4883	23.6946	23.4769	23.5476	23.4567	23.3437	23.4866	23.4972	23.6874
CORO7_HUMAN	1	1	0			1	0.0101295	33.3333	100	20.6861			22.5237	22.3102	22.3854	23.2671	22.5746	22.8025	21.393	23.7461
COTL1_HUMAN	9	6	-1	2.51632e-05	-3.9021	0	1	100	100	23.9641	23.5947	23.6515	22.0636	21.4316	21.9297	21.9654	21.2003	21.5893	21.5441	22.4561
COX2_HUMAN	3	3	0	0.115702	-1.37749	0	1	100	100	23.3822	23.1458	23.3483	23.0044	22.9313	23.1171	22.9356	23.0665	23.166	22.5829	21.8368
COX3_HUMAN	1	1	0			-1	0.00376819	100	12.5	18.0322	17.4431	16.906		16.298
COX41_HUMAN	2	2	-1	0.0054502	-1.28496	0	1	100	100	22.7258	22.6063	22.7159	22.4232	22.2679	22.3482	22.2509	22.4363	22.5095	22.3527	21.979
COX5A_HUMAN	7	7	0	0.572976	1.07701	0	1	100	100	21.5597	21.9494	21.8945	22.3417	21.7307	22.1914	21.8661	21.9039	22.0962	21.557	21.5788
COXM2_HUMAN	1	1	0	0.969008		-1	0.032476	100	37.5	21.7574	21.9066	19.957		21.4234			21.089	21.1872
CP51A_HUMAN	1	1	0			-1	0.0101295	66.6667	0	19.1005		19.6328
CPIN1_HUMAN	1	1	0			-1	0.0101295	66.6667	0		19.7505	19.3721
CPNE1_HUMAN	13	5	-1	0.00134158	-2.60698	0	1	100	100	22.181	21.9207	21.9629	20.6439	20.9846	21.231	19.9733	20.7408	21.2091	19.9944	20.3362
CPNE3_HUMAN	2	2	0	0.30357	1.35462	0	1	100	100	19.9567	18.4053	18.5088	19.5297	20.0543	19.4207	19.4615	19.4141	19.5684	18.3134	19.3967
CPNS1_HUMAN	11	7	-1	3.44365e-06	-2.53744	0	1	100	100	21.2163	21.6954	21.664	20.2462	20.2382	20.2888	20.2594	19.9111	20.3914	19.9263	20.1932
CPSF1_HUMAN	1	1	0			-1	0.0101295	66.6667	0		19.1237	18.7158
CPSF2_HUMAN	2	2	-1	0.00220968		0	0.411774	100	87.5	16.94	17.0677	18.0113	15.8412	16.5446	15.9746	15.7788	16.1622	16.5374	15.8755
CPSF5_HUMAN	5	2	0	0.119465	-1.57737	0	1	100	100	20.9697	22.6238	21.9088	22.122	21.2408	20.7385	21.0424	20.8468	21.43	20.7261	21.2661
CPSF6_HUMAN	4	4	0	0.955185	-1.00697	0	1	100	100	20.8985	20.8474	21.0514	21.2191	21.1707	20.8996	20.879	20.7536	20.9195	20.3565	21.1813
CPSF7_HUMAN	1	1	0	0.418013	-1.19618	0	1	100	100	18.0911	19.3311	19.5025	18.1396	18.9905	19.0698	18.6207	18.6718	18.9038	18.5089	18.8265
CR025_HUMAN	1	1	-1	0.0108969		-1	0.032476	100	37.5	18.7199	18.1969	18.3081	17.2282				16.3851		17.2391
CRIP2_HUMAN	1	1	0	0.698174	1.10234	0	1	100	100	18.3041	17.3578	17.4034	18.1477	17.5267	18.2785	18.0211	16.8549	17.4164	18.3225	18.0642
CRKL_HUMAN	2	2	0	0.419329		-1	0.0130609	100	25	21.3222	19.7278	20.2708	21.1838	20.8489
CRK_HUMAN	1	1	-1	0.00212002		0	0.411774	100	87.5	21.6087	20.6082	20.8115	20.0556	18.6324	19.5724	18.922	18.5892	19.5833	18.2786
CS010_HUMAN	3	3	-1	0.0020236		0	0.231161	100	75	23.0794	22.6642	22.6216	21.3391		19.0899	20.6758		19.8572	21.0638	20.2739
CS043_HUMAN	1	1	-1	0.00126411		0	0.411774	100	87.5	19.5188	19.3474	18.397	16.5926	17.6242	16.9391	17.9275	17.1133		17.8515	16.9656
CSDE1_HUMAN	3	2	0	0.148335		0	0.231161	100	75	19.4616	18.6353	18.2887	18.3739		18.3353	18.9604	17.7454	18.1473		17.7574
CSK21_HUMAN	6	6	0	0.875613	-1.01817	0	1	100	100	22.332	22.0759	21.9407	21.9968	21.6491	22.073	22.4451	22.31	21.894	22.1939	22.1598
CSK22_HUMAN	1	1	0	0.469934		0	0.444882	66.6667	87.5	19.9093	20.5424		19.9969	19.962		20.0647	19.3936	20.0754	20.6242	19.851
CSK23_HUMAN	4	4	0	0.393296	-1.10882	0	1	100	100	22.332	22.0912	22.2835	21.9968	21.6298	22.0137	22.2129	22.4624	21.8588	22.358	22.1598
CSK2B_HUMAN	4	2	-1	0.00519813	-2.00057	0	1	100	100	22.2154	22.0222	21.9045	21.8917	21.0241	21.3412	20.6544	21.1079	21.1026	20.8499	20.4037
CSK_HUMAN	1	1	-1	0.0011607	-2.44116	0	1	100	100	21.8775	21.1756	21.5188	20.9272	20.3453	19.7922	20.7142	20.1017	20.0245	20.264	19.7218
CSN2_HUMAN	2	2	-1	0.0150993		0	0.411774	100	87.5	17.9883	19.8314	19.6145	17.9896	17.5498	18.3328	18.0494	17.8212	18.2377	17.5996
CSN4_HUMAN	2	2	-1	0.0466673	-1.40896	0	1	100	100	19.7687	20.4484	20.5813	19.7782	20.1168	19.9895	19.4439	19.9893	19.914	19.4952	19.445
CSN8_HUMAN	1	1	-1	0.000909815	-2.6116	0	1	100	100	24.0669	23.4124	23.2438	22.6537	22.2185	22.1583	22.1031	22.2152	22.7454	21.3709	22.0503
CSRP1_HUMAN	4	4	-1	0.00878569	-1.77837	0	1	100	100	21.6371	21.0824	21.1333	20.8681	20.461	20.3668	19.6884	20.4479	20.6422	20.26	20.895
CSTF2_HUMAN	6	6	0	0.14592	-1.22472	0	1	100	100	21.201	21.9444	21.8345	21.0871	21.5191	21.6387	21.3202	21.1397	21.6186	21.4526	21.1642
CSTF3_HUMAN	1	1	0			1	0.0130609	0	75					20.6774	20.1689	20.3466	20.4519		21.6064	22.2917
CSTFT_HUMAN	4	4	0	0.0931068	-1.48004	0	1	100	100	19.07	20.3611	20.062	19.0436	19.5368	19.6056	19.3058	18.9981	19.6836	19.3006	18.6489
CT024_HUMAN	1	1	0			-1	0.0101295	66.6667	0		19.6747	20.5001
CTBP1_HUMAN	3	3	0	0.0609345	-1.98961	0	1	100	100	20.2021	18.347	20.0178	18.3229	18.9786	19.2946	18.5499	18.708	18.8454	17.8539	17.6853
CTGF_HUMAN	3	3	0	0.479477		-1	0.032476	100	37.5	22.0737	21.1262	21.4705					19.9208	21.9768		21.2268
CTNA1_HUMAN	27	21	-1	1.88701e-08	-2.50438	0	1	100	100	23.4591	23.4378	23.5826	22.2223	22.2084	22.0933	22.1185	22.0133	22.3907	22.1144	22.1887
CTNA2_HUMAN	4	4	-1	0.0162583	-1.50163	0	1	100	100	22.4937	22.0141	21.904	21.9376	21.4279	21.3123	21.3366	21.2278	21.7294	21.9635	21.4709
CTNA3_HUMAN	1	1	-1	0.000549402		0	0.411774	100	87.5	22.3086	22.2638	22.4085	21.354	20.5478	20.8919	20.1005	20.7214	21.1872	21.212
CTNB1_HUMAN	7	6	-1	0.000358395	-2.47501	0	1	100	100	19.9932	19.5165	19.4684	18.8616	18.5515	18.6569	18.16	18.3366	18.394	18.1838	17.6712
CTND1_HUMAN	20	15	-1	1.20305e-05	-2.39242	0	1	100	100	22.2888	22.1116	22.3143	20.9746	21.1892	21.144	20.6315	20.8991	21.3473	20.9046	20.7477
CUTA_HUMAN	3	2	0			-1	0.00376819	100	12.5	21.1909	20.5544	21.0485	18.9121
CX7A2_HUMAN	2	2	0			1	0.0101295	33.3333	100			21.4349	21.2442	20.5747	21.731	22.0735	21.7407	22.3891	21.6122	21.5782
CXCL5_HUMAN	3	3	0			-1	0.000330173	100	0	23.6113	23.6874	23.2439
CY1_HUMAN	8	7	0	0.405745	-1.13999	0	1	100	100	23.1539	22.9315	23.2502	22.8847	23.0152	23.2344	23.034	22.9459	23.0905	23.0879	22.0901
CYB5B_HUMAN	2	2	0	0.126251	1.16923	0	1	100	100	23.9404	23.7709	23.881	23.8006	23.8482	24.0481	24.344	24.1328	23.9277	24.3595	24.2565
CYB5_HUMAN	2	2	0	0.0866989		0	0.12888	100	62.5	22.3731	21.3607	21.4595	21.1594		20.4769		20.1118	19.6506	21.7059
CYBP_HUMAN	15	11	-1	1.35043e-05	-2.17722	0	1	100	100	24.1305	23.8347	23.8608	23.1126	22.6585	22.6697	23.0512	22.6756	22.5694	22.8895	22.9298
CYC_HUMAN	6	3	-1	0.000253365	-1.92029	0	1	100	100	23.0468	23.3429	23.7174	22.4368	22.2865	22.7912	22.2098	22.3889	22.6524	22.2374	22.4188
CYR61_HUMAN	1	1	0			-1	0.000330173	100	0	19.7969	20.2025	20.2315
CYTB_HUMAN	2	2	-1	0.000164577		0	0.12888	100	62.5	25.2191	24.88	24.7747	21.2506	19.5816	20.6818		20.8068		21.7895
Contaminant_ALBU_HUMAN	6	4	1	0.0187521	2.10498	0	1	100	100	29.9915	29.5839	29.8514	30.7392	30.5397	30.7039	31.289	30.8386	30.9868	29.9071	32.0577
Contaminant_K1C10_HUMAN	1	1	1	0.0169886	1.27441	0	1	100	100	28.1214	27.6979	27.8335	28.4755	28.1285	28.4196	28.1673	28.0332	28.3699	28.1008	28.1782
Contaminant_K22E_HUMAN	5	2	0	0.376032	1.37467	0	1	100	100	28.9157	28.5261	28.6648	29.0226	28.831	28.671	29.6927	29.0357	27.7542	29.8909	30.3923
Contaminant_K2C1_HUMAN	2	2	0	0.0853158	-1.24863	0	1	100	100	29.5664	29.0507	29.1848	29.187	28.8514	29.1064	28.9929	29.0986	29.09	28.7841	28.4652
DAZP1_HUMAN	8	5	-1	9.61209e-05	-1.8773	0	1	100	100	23.2006	22.745	22.8542	22.1495	22.1188	22.1617	21.9181	21.8647	22.3333	21.8024	21.8484
DBNL_HUMAN	13	10	-1	0.00290539	-1.74092	0	1	100	100	22.6062	22.2158	22.0504	21.6431	21.5216	21.7968	21.6816	21.0545	21.7128	21.4858	21.0315
DC1I2_HUMAN	3	3	-1	0.00509222		0	0.411774	100	87.5	21.8614	21.0798	21.3947	20.8802	20.6362	20.7308	20.187		20.6571	19.9462	20.6481
DC1L1_HUMAN	1	1	-1	0.00102595		0	0.411774	100	87.5	19.7167	19.353	19.2782	18.3102	18.651	18.6007	18.3683	17.8037	18.1028	17.6097
DC1L2_HUMAN	6	4	-1	0.00158058	-2.33681	0	1	100	100	23.9285	23.5048	23.7641	22.3701	22.1516	22.5036	22.0085	22.2268	22.4805	22.9859	23.3364
DCNL1_HUMAN	2	2	0	0.26253		-1	0.0130609	100	25	21.5422	20.7182	21.4586	20.59						20.9046
DCTN1_HUMAN	1	1	0			1	0.00376819	0	87.5				20.9338	20.2632	20.399	20.5156	20.3955		21.8818	21.6075
DCTN2_HUMAN	4	4	-1	0.000549313	-2.08899	0	1	100	100	22.1337	21.9682	21.8043	21.4975	20.6282	20.8114	20.7705	21.0345	21.2393	20.7525	20.5132
DCTN3_HUMAN	1	1	0			1	0.0130609	0	75				16.7408	17.0872	17.361	17.521	16.9644	17.154
DCTP1_HUMAN	2	2	0			-1	0.000330173	100	0	20.7335	19.9189	20.8872
DCUP_HUMAN	1	1	0			-1	0.0101295	66.6667	0		17.2054	16.1376
DCXR_HUMAN	3	3	-1	0.00205588		0	0.231161	100	75	18.2207	19.0753	18.6687	16.8447	17.0147	17.4336		16.2229	16.9747	15.6772
DD19A_HUMAN	3	3	0	0.0622913		0	0.231161	100	75	21.1624	20.5727	20.6271	19.5129	20.5612	20.529		19.5554	20.3674	20.1139
DD19B_HUMAN	2	2	0	0.245489		0	0.12888	100	62.5	21.4247	20.1254	20.5663	19.5129	20.5702	20.529			20.3584	20.1139
DDAH1_HUMAN	6	5	-1	0.00370325	-2.5372	0	1	100	100	23.5764	23.1408	23.0109	22.0898	21.4862	21.845	22.3778	20.7308	22.0304	22.3284	22.3072
DDB1_HUMAN	7	5	-1	0.00382552	-2.38775	0	1	100	100	19.0446	18.993	19.2341	16.7182	17.8416	18.214	18.2303	17.9126	18.0929	17.3755	18.2941
DDRGK_HUMAN	1	1	0	0.291025		0	0.0895242	66.6667	100	17.8065		18.7415	17.1457	18.2633	18.2788	17.682	16.8141	17.7901	17.8867	18.2991
DDTL_HUMAN	4	4	-1	0.00016152	-3.93111	0	1	100	100	24.1338	23.3393	23.9951	22.6856	21.4563	21.9585	21.7405	21.2604	21.4305	22.3364	21.9144
DDX17_HUMAN	24	11	-1	3.08187e-05	-2.18058	0	1	100	100	22.479	22.264	22.3505	21.4886	21.4386	21.2931	21.0764	21.2326	21.5128	21.0111	20.8649
DDX18_HUMAN	6	4	-1	0.00218356	-2.64311	0	1	100	100	22.5089	23.0101	22.4444	21.3282	21.401	21.6567	20.8658	21.5505	21.9923	20.8953	20.3281
DDX1_HUMAN	14	9	-1	5.56013e-06	-2.03483	0	1	100	100	24.1609	23.7424	23.7162	22.785	22.6854	22.9303	22.8147	22.8032	23.0937	22.7923	22.8814
DDX20_HUMAN	1	1	0	0.36424		0	0.444882	66.6667	87.5	19.4984		18.9046	19.0716	19.2761	19.2669	18.9749	18.2153	18.8483	18.7012
DDX21_HUMAN	6	3	-1	0.0228256	-1.65107	0	1	100	100	21.5657	21.3213	21.7725	21.4129	21.2078	20.9927	20.3059	20.6476	21.1866	20.5461	20.3387
DDX24_HUMAN	1	1	-1	0.00565114	-3.09937	0	1	100	100	20.6094	20.8393	20.9433	19.383	19.4951	20.0836	18.907	18.8521	19.9299	18.9795	17.6925
DDX25_HUMAN	1	1	0	0.0894495		-1	0.032476	100	37.5	20.196	20.3157	20.0042		19.848			18.8513	19.6723
DDX27_HUMAN	1	1	0	0.414045		0	0.444882	66.6667	87.5	21.1207	20.8367		21.3327	20.7067	20.828	20.5361	20.2704	21.0031	20.5674
DDX3X_HUMAN	15	10	-1	6.48369e-06	-2.24463	0	1	100	100	23.059	22.6525	22.9383	21.9462	21.7717	21.7541	21.6918	21.7003	21.8113	21.3242	21.7347
DDX3Y_HUMAN	11	7	-1	4.64316e-05	-1.93683	0	1	100	100	22.8994	22.5802	22.7337	22.2017	21.6898	21.9529	21.7893	21.7409	21.6541	21.6574	21.5865
DDX41_HUMAN	1	1	0			0	0.205316	33.3333	75		20.4587		20.4589	20.3862	20.4625	21.5043	20.6118	20.9441
DDX42_HUMAN	1	1	-1	0.0162496		0	0.385179	66.6667	37.5	19.8666		19.3744		18.5347	18.1022	18.4839
DDX46_HUMAN	1	1	0	0.0619049	-1.22892	0	1	100	100	20.975	21.0447	21.0649	20.7339	20.8799	20.8754	20.8435	20.5404	20.9463	20.7827	20.2443
DDX4_HUMAN	1	1	0	0.300495		0	0.231161	100	75	20.8831	21.5768	21.6279	21.5903	21.1907	20.7968		20.1579	20.8937	21.294
DDX50_HUMAN	2	2	0	0.73419	1.06617	0	1	100	100	19.5556	18.962	19.4896	20.117	19.8722	19.1164	19.1929	18.9843	19.21	19.261	19.6716
DDX54_HUMAN	1	1	0			-1	0.0101295	66.6667	0	18.613		18.519
DDX58_HUMAN	1	1	0	0.752826		0	0.12888	100	62.5	18.8679	17.5957	17.2932	18.3529	18.2628		18.3116	17.4598	17.8979
DDX5_HUMAN	21	6	-1	5.2726e-05	-2.17703	0	1	100	100	24.6917	24.495	24.4063	23.5766	23.6589	23.4431	23.2891	23.4899	23.6547	22.9245	23.2323
DDX6_HUMAN	4	4	-1	2.8692e-05		0	0.411774	100	87.5	20.638	20.7436	20.6267	18.6499	18.0962	18.807	18.3982	18.6834		19.0879	19.2218
DECR2_HUMAN	1	1	0			-1	0.00376819	100	12.5	22.3639	22.0723	21.6643						19.636
DECR_HUMAN	2	2	0	0.625091		0	0.231161	100	75	21.5995	20.3059	20.346	20.9271	21.1384	20.9157		21.165	20.7336	20.5732
DEK_HUMAN	3	2	-1	0.0127846	-2.03122	0	1	100	100	22.3509	22.5228	22.8586	22.3061	22.0573	21.8157	21.5921	20.9136	21.208	21.7381	20.8098
DENR_HUMAN	2	2	-1	0.0127734		0	0.231161	100	75	21.9371	21.4809	21.3029	20.6679	20.4325	19.4844	21.1065			20.1539	20.6036
DERL1_HUMAN	1	1	-1	0.000924316	-1.7966	0	1	100	100	22.3574	21.7511	22.352	21.3727	21.403	21.4141	20.9406	21.2305	21.6396	21.0458	21.4197
DESM_HUMAN	3	2	-1	0.00303673		0	0.12888	100	62.5	21.8785	21.3022	21.4271	20.203	20.4542	19.4496		20.4428		20.3681
DESP_HUMAN	19	6	0			1	0.0101295	33.3333	100			20.8752	20.6378	20.8491	20.5824	20.9	20.5671	20.239	20.8406	21.2032
DEST_HUMAN	8	4	-1	0.00133168	-2.66737	0	1	100	100	22.7614	22.3636	22.3179	21.589	20.5886	20.8741	20.5882	20.9803	21.4614	20.5972	21.8458
DHAK_HUMAN	3	3	-1	0.0221634		-1	0.0130609	100	25	21.1653	20.5665	20.6229	19.2115						19.6932
DHB11_HUMAN	2	2	0	0.106901		0	0.12888	100	62.5	18.6718	18.2433	19.0919	17.2546		18.7664		17.7327	18.2577		17.4878
DHB12_HUMAN	6	6	0	0.22743	-1.36288	0	1	100	100	22.9637	23.2031	22.9703	22.9053	22.9318	22.9585	22.6592	22.8956	22.8228	22.346	21.2731
DHB4_HUMAN	21	4	0	0.106193	-1.31663	0	1	100	100	20.0681	19.2987	19.2986	19.518	19.0111	19.2614	18.5894	19.3621	19.2507	19.2563	19.0174
DHC24_HUMAN	4	2	-1	0.000310799		0	0.0895242	66.6667	100		22.6181	22.5407	18.2666	19.8755	20.3535	19.3914	19.6151	19.4455	20.235	19.9814
DHCR7_HUMAN	1	1	0			0	0.385179	33.3333	62.5		20.1422		20.7365	20.7932			20.6066	20.1635	20.4993
DHE3_HUMAN	10	3	1	0.036035	1.58657	0	1	100	100	22.1971	21.547	21.3486	22.4363	22.7252	22.238	22.3759	22.7678	22.6476	22.1194	21.5975
DHE4_HUMAN	6	2	1	0.0475606	1.60111	0	1	100	100	22.1971	21.547	21.3486	22.4363	22.8311	22.6133	22.3759	22.7678	22.5258	21.8965	21.5662
DHSA_HUMAN	3	3	0	0.347622	-1.10027	0	1	100	100	21.8514	21.5557	21.6538	21.3631	21.6217	21.6683	21.4813	21.8572	21.6719	21.1433	21.5861
DHSB_HUMAN	3	3	0	0.555526		0	0.411774	100	87.5	21.2622	20.583	20.532	20.7916	21.1879	20.9795	20.9575	21.1716	20.835	20.4903
DHSO_HUMAN	4	4	-1	0.00100336		0	0.411774	100	87.5	22.5703	22.1795	22.2546	21.446	19.9334	20.2812	20.4966	19.2654	20.2538	20.5333
DHX15_HUMAN	14	8	-1	0.000616214	-1.69974	0	1	100	100	22.5794	22.396	22.1752	21.4612	21.8321	21.6469	21.6081	21.6202	21.8157	21.8017	21.1596
DHX16_HUMAN	1	1	0			-1	0.000330173	100	0	21.6811	20.045	20.5834
DHX36_HUMAN	2	2	0	0.0532107		0	0.411774	100	87.5	18.2798	18.0227	18.3905	17.4301	17.447	17.9871	17.1503	16.8221	17.9653	15.9114
DHX8_HUMAN	1	1	0			-1	0.000330173	100	0	21.6811	20.045	20.5834
DHX9_HUMAN	37	14	-1	0.000336939	-1.60945	0	1	100	100	24.2206	24.0969	24.0101	23.6373	23.5213	23.5746	23.2249	23.3346	23.5537	23.4702	23.0645
DHYS_HUMAN	1	1	0			-1	0.0101295	66.6667	0	14.8012		17.941
DIA1_HUMAN	1	1	-1	2.9389e-05		0	0.231161	100	75	23.2815	22.858	22.9328	21.0791	20.1105		19.9052		20.1179	19.8107	20.4716
DIAP1_HUMAN	9	4	-1	0.000162124		-1	0.032476	100	37.5	20.5805	20.6263	20.6162	18.6967	18.4408				18.1503
DIC_HUMAN	1	1	0	0.666691	-1.11895	0	1	100	100	21.4323	20.8108	21.1707	21.3633	21.2234	21.2204	20.8887	21.3314	21.3481	20.8109	19.6198
DIDO1_HUMAN	2	2	-1	0.000153929		0	0.12888	100	62.5	17.6292	18.481	18.3593	15.9726		14.6269	15.0368	14.9282		14.8575
DJB11_HUMAN	6	6	-1	0.000191217		0	0.12888	100	62.5	22.8849	22.5841	22.6396	20.7821	19.6109	20.1897		19.4268		20.2139
DJC13_HUMAN	1	1	-1	0.035928	-1.40587	0	1	100	100	24.0097	23.3213	23.3934	23.4157	22.9435	23.1006	23.2407	22.6607	22.7946	23.159	23.352
DJC17_HUMAN	1	1	-1	0.00521669		0	0.411774	100	87.5	18.3689	17.9326	18.7987	17.1785	17.7417	17.6501	17.0779	17.4367	17.2072	16.4804
DKC1_HUMAN	4	2	-1	0.0326881		0	0.231161	100	75	21.7614	20.5966	21.11	20.4729	20.6528	20.4037		18.9462	19.6253	19.5453
DLDH_HUMAN	2	2	0	0.635452	-1.0874	0	1	100	100	21.3589	21.1408	21.1181	21.2708	21.2385	21.2817	21.2359	21.3446	21.4232	20.5682	20.3178
DLRB1_HUMAN	3	3	-1	0.000443232		0	0.231161	100	75	22.8829	22.3076	22.6874	21.1302		20.7286	19.7231	19.938		20.8891	20.2652
DLRB2_HUMAN	1	1	-1	0.000597415		0	0.231161	100	75	22.8829	22.3076	22.5945	21.209		20.7286	19.7231	19.938		20.8891	20.311
DNJA1_HUMAN	12	9	-1	5.19275e-05	-1.90997	0	1	100	100	23.0564	23.1722	23.0085	22.3346	22.1778	22.2814	21.7073	22.2037	22.1597	21.9668	22.3325
DNJA2_HUMAN	6	4	-1	5.30444e-05		0	0.411774	100	87.5	21.5279	21.2318	21.2879	19.944	20.1128	19.5536	19.4184	20.3021	19.6496	19.7604
DNJA3_HUMAN	1	1	0	0.179906	-1.36828	0	1	100	100	18.9467	19.3071	19.629	18.1501	19.1406	19.4778	18.6973	19.0456	19.3529	18.5794	18.2915
DNJB1_HUMAN	6	4	-1	0.000916875	-2.14898	0	1	100	100	23.1014	22.899	23.0911	22.3243	22.0232	22.4338	21.7488	21.6745	22.205	21.6378	21.3672
DNJC7_HUMAN	4	2	0			-1	0.0101295	66.6667	0	15.3569		14.7698
DNJC8_HUMAN	1	1	-1	0.0457479		0	0.411774	100	87.5	21.6871	20.3586	21.0335	20.7461	20.4098	20.0918	19.7121	20.3859	20.5074	19.5076
DNJC9_HUMAN	1	1	0	0.156286		0	0.205316	66.6667	25	18.2539		18.1433	17.9272			17.5094
DNLI1_HUMAN	1	1	0			-1	0.000330173	100	0	21.7019	19.7119	21.4852
DNM1L_HUMAN	5	3	-1	0.00197303		0	0.231161	100	75	20.9267	20.4198	20.4616	19.3394	19.2417	19.7088	19.0965	18.6804	19.8081
DNPEP_HUMAN	3	2	-1	0.000506673		0	0.411774	100	87.5	20.608	20.7321	20.97	19.4814	19.5624	19.4518	18.9217	18.6222	19.6391	18.5548
DOPD_HUMAN	5	5	-1	0.000211966	-4.04644	0	1	100	100	24.2728	23.3777	23.9951	22.6181	21.3935	21.863	21.8827	21.2416	21.3357	22.3077	22.2794
DPM1_HUMAN	1	1	0	0.634101		0	0.78488	66.6667	75	20.289	20.0093		20.4631	20.0947		20.1906	19.7976	20.069	19.5247
DPOA2_HUMAN	1	1	0			-1	0.000330173	100	0	18.4211	18.7085	18.382
DPOD1_HUMAN	1	1	0	0.199725		0	0.385179	66.6667	37.5		18.9683	18.059			17.8388		16.2697	17.7754
DPP3_HUMAN	4	4	-1	0.0305149		0	0.231161	100	75	20.1394	19.7575	20.4495	19.3904	18.9187	19.2271	19.64		17.7514		19.0233
DPP9_HUMAN	1	1	0			0	0.205316	33.3333	75	22.025			21.2686	20.7313	19.7614		20.468	19.7902	20.6605
DPY30_HUMAN	3	3	1	0.00031105	3.38377	0	1	100	100	19.0491	19.8073	20.0729	21.5827	21.9093	21.6877	21.1175	21.6117	21.6439	20.5801	21.081
DPYL2_HUMAN	9	5	-1	0.00284145	-1.64425	0	1	100	100	22.631	22.0804	22.04	22.021	21.3918	21.4943	21.4808	21.6557	21.2645	21.3374	21.6186
DRB5_HUMAN	1	1	-1	0.000361269		0	0.444882	66.6667	87.5		18.4242	18.3124	19.5613	20.2626	19.8057	19.4312	20.1719	20.1602	19.9428
DREB_HUMAN	4	4	-1	0.0200436	-1.6307	0	1	100	100	23.0536	22.7301	22.5085	22.4519	22.0929	21.1746	21.9321	22.0678	22.1879	22.3508	22.2107
DRG1_HUMAN	5	4	-1	2.98939e-05		0	0.411774	100	87.5	22.0967	21.4891	21.5218	19.4465	18.8222	19.8885	19.1672	19.3279		19.9826	19.5027
DRG2_HUMAN	2	2	0			1	0.000330173	0	100				21.9177	21.5946	21.46	22.13	21.2538	21.3977	21.5377	22.456
DSG2_HUMAN	8	7	-1	1.72713e-05	-2.71051	0	1	100	100	23.0683	22.5851	22.8619	21.7497	21.4646	21.6694	20.9948	21.208	21.1458	21.4647	21.5019
DSRAD_HUMAN	4	4	0	0.525791	-1.05987	0	1	100	100	20.5532	19.9751	20.3994	20.3321	20.3654	20.2096	20.0376	20.3429	20.2032	20.3101	20.0019
DUS3_HUMAN	1	1	0			-1	0.000330173	100	0	21.4816	21.2085	21.4696
DUT_HUMAN	6	5	-1	0.000127703	-2.56932	0	1	100	100	21.2033	20.7468	20.8697	19.8826	18.9398	19.5597	19.4843	19.5533	19.3947	19.8038	20.0105
DX39A_HUMAN	9	6	-1	0.000798106	-1.54393	0	1	100	100	25.0013	24.5581	24.6352	24.2779	23.9101	24.1322	24.1331	23.8471	24.1086	24.362	24.0684
DX39B_HUMAN	17	14	-1	0.000865241	-1.57995	0	1	100	100	23.968	23.6361	23.668	23.3033	22.9563	23.1617	23.1365	22.6971	23.0314	23.3307	23.1625
DYH7_HUMAN	1	1	0			-1	0.000330173	100	0	20.7873	20.0119	19.708
DYHC1_HUMAN	49	29	-1	2.02857e-05	-1.88828	0	1	100	100	21.4535	21.4316	21.3992	20.747	20.5848	20.575	20.47	20.1315	20.6811	20.4078	20.491
DYL1_HUMAN	3	3	-1	8.23798e-05	-2.65048	0	1	100	100	24.1124	23.5527	23.6775	22.8937	22.6308	22.6819	22.1747	22.1899	22.1999	22.0617	22.1644
DYL2_HUMAN	2	2	-1	0.000195287	-2.02021	0	1	100	100	23.4122	23.5527	23.4849	22.8075	22.6831	22.6819	22.1747	22.3151	22.1999	22.7236	22.1644
DYLT1_HUMAN	1	1	-1	0.00673819	-1.92275	0	1	100	100	21.1086	20.0579	21.1999	20.2843	20.0236	20.0048	19.8141	19.7433	20.0171	19.4493	19.4283
DYLT3_HUMAN	1	1	-1	0.00652633		0	0.444882	66.6667	87.5		20.6916	21.3206	19.7657	20.198	19.3038	19.4577	19.3058	20.0836	18.8686
DYN1_HUMAN	2	2	-1	0.0199009	-2.05888	0	1	100	100	21.9356	21.456	21.5358	21.1617	20.2394	20.7896	19.5919	20.8328	21.406	20.0372	20.7464
DYN2_HUMAN	6	2	-1	0.0199009	-2.05888	0	1	100	100	21.9356	21.456	21.5358	21.1617	20.2394	20.7896	19.5919	20.8328	21.406	20.0372	20.7464
DYN3_HUMAN	1	1	0	0.811455		0	0.897784	66.6667	62.5	20.1121		20.359		20.9006	19.4056		20.622	20.0188	19.625
DYR_HUMAN	1	1	0			-1	0.000330173	100	0	20.3397	20.5676	21.2076
E2AK2_HUMAN	4	3	-1	0.000189401	-2.21483	0	1	100	100	21.8596	22.2156	21.9133	20.4698	21.1272	21.353	20.58	20.6398	20.9969	20.9001	20.7247
E41L1_HUMAN	1	1	0			0	0.0810585	66.6667	12.5	20.4029	21.8691				20.1601
E41L2_HUMAN	7	4	-1	0.0164687		-1	0.032476	100	37.5	20.9401	20.4442	20.589	20.1317	19.7252	19.7122
E41L3_HUMAN	1	1	0			1	0.0101295	33.3333	100	19.0748			20.8134	20.6513	20.6764	21.1868	19.7807	20.6926	17.7224	22.1107
EAA3_HUMAN	1	1	0	0.269615		0	0.897784	66.6667	62.5	20.7227	19.8461		20.5319	19.6245	19.3206	19.7275	19.6756
EBP2_HUMAN	2	2	0	0.0816074	9.06834	0	1	100	100	18.529	27.8822	26.5532	27.7426	27.4085	27.6139	27.5377	27.1786	27.111	27.5352	27.8908
EBP_HUMAN	1	1	-1	0.00366365	-1.91157	0	1	100	100	21.2704	21.6684	21.2073	20.3759	20.3738	20.3055	20.3934	21.0449	20.9559	19.8838	20.2452
ECH1_HUMAN	17	6	1	5.64178e-05	1.47414	0	1	100	100	22.8283	22.5557	22.4153	23.1517	23.0742	23.0751	23.2253	23.1816	23.1648	23.1287	23.2757
ECHA_HUMAN	26	6	-1	0.00154456		0	0.411774	100	87.5	23.027	22.6234	22.7217	21.866	21.6019	21.5091	20.9848	21.3928	22.2753	21.221
ECHB_HUMAN	18	3	-1	0.0180701	-1.81119	0	1	100	100	23.7176	23.54	23.5907	22.7154	22.575	22.9467	22.7307	23.1488	23.3292	22.9348	21.6924
ECHM_HUMAN	8	2	0			1	0.000330173	0	100				21.5018	21.4878	21.3318	21.5546	21.9529	20.9062	21.2864	21.9763
ECI1_HUMAN	4	4	0	0.252238	-1.15559	0	1	100	100	22.6219	22.8086	22.7927	22.4139	22.665	22.4861	22.7096	22.7024	22.9251	22.0189	22.3383
EDC4_HUMAN	2	2	0	0.523584		0	0.0895242	66.6667	100	18.7423		16.171	17.3562	16.8506	18.8476	18.9318	18.6683	16.8202	18.626	17.9911
EDF1_HUMAN	2	2	0	0.42469	-1.06915	0	1	100	100	18.8221	18.7724	18.722	18.9876	18.9025	18.4454	18.6915	18.4686	18.5817	18.6303	18.6979
EEA1_HUMAN	1	1	0			1	0.0130609	0	75				21.8711	21.9454			20.7044	21.7822	20.6244	23.7615
EED_HUMAN	1	1	0			-1	0.0101295	66.6667	0		21.0256	21.0797
EF1A1_HUMAN	33	14	-1	1.20478e-05	-1.863	0	1	100	100	29.3351	29.1304	29.2102	28.6409	28.2567	28.3041	28.4396	28.0681	28.331	28.3395	28.2411
EF1A2_HUMAN	25	13	-1	1.49997e-05	-1.8849	0	1	100	100	29.57	29.3372	29.4519	28.825	28.4228	28.567	28.6319	28.2516	28.521	28.6396	28.4495
EF1A3_HUMAN	31	12	-1	1.94168e-05	-1.77015	0	1	100	100	29.1753	29.1004	29.2076	28.6477	28.2349	28.2735	28.4451	28.0903	28.4168	28.3267	28.263
EF1B_HUMAN	6	5	-1	3.82309e-09	-6.801	0	1	100	100	24.4166	24.0429	23.8743	21.61	21.335	21.2606	21.1519	21.2416	21.3271	21.3242	21.5138
EF1D_HUMAN	18	12	-1	1.14216e-06	-1.91787	0	1	100	100	26.0313	25.8579	25.8706	25.0573	24.8358	24.9118	25.0449	24.8416	24.8819	25.1145	25.1557
EF1G_HUMAN	21	18	-1	1.91422e-05	-1.90276	0	1	100	100	24.9825	24.5724	24.6888	24.0267	23.6865	23.7995	23.9202	23.6385	23.8997	23.9578	23.6296
EF2_HUMAN	50	36	-1	1.187e-06	-2.50501	0	1	100	100	25.7519	25.6054	25.6879	24.5668	24.2774	24.4005	24.5345	24.1441	24.1661	24.592	24.174
EFGM_HUMAN	6	6	0	0.140995	-1.14866	0	1	100	100	21.551	21.2597	21.6884	21.4114	21.3126	21.3684	21.3966	21.5295	21.2808	21.0362	21.0626
EFHD2_HUMAN	1	1	0	0.214364		0	0.617947	66.6667	50		19.2326	19.5891		20.5841			20.8873	19.1085	21.1454
EFTS_HUMAN	3	3	-1	0.0424923	-1.8897	0	1	100	100	20.0588	20.172	20.4268	19.4219	19.4697	19.6945	19.27	19.314	20.1937	19.1089	17.9356
EFTU_HUMAN	23	6	-1	0.00144907	-2.66318	0	1	100	100	23.4857	23.4149	23.0229	22.6354	22.308	21.6981	22.2071	21.8661	21.8152	20.9544	21.6733
EGFR_HUMAN	5	2	-1	0.00486339	-2.2129	0	1	100	100	24.5922	24.4307	23.9675	22.3416	22.7376	23.1219	23.8358	23.2127	23.2336	23.2389	23.7512
EHD1_HUMAN	9	4	-1	0.000132115	-2.96178	0	1	100	100	20.7991	20.8923	21.0428	19.8497	19.7064	19.6264	19.4882	18.9527	19.3893	19.0695	18.6771
EHD3_HUMAN	3	2	-1	0.00368029		0	0.231161	100	75	22.9029	22.7826	22.7823	22.2308	22.0295	21.8447		21.0737	21.4948	21.247
EHD4_HUMAN	4	3	-1	0.00726689		0	0.231161	100	75	22.841	22.6394	22.5568	22.2308	22.0295	21.8447		21.3466	21.9585	21.247
EI2BA_HUMAN	1	1	0			1	0.032476	0	62.5				18.7802			19.1657	20.3249		20.7726	19.8138
EI2BD_HUMAN	2	2	0			-1	0.00376819	100	12.5	21.5775	21.4457	20.4474							19.8844
EI2BG_HUMAN	2	2	0	0.117326		0	0.205316	66.6667	25		20.2239	19.1416		18.333			18.0809
EIF1B_HUMAN	1	1	0			-1	0.000330173	100	0	21.7025	21.006	21.2611
EIF1_HUMAN	3	3	-1	5.40922e-06		0	0.411774	100	87.5	22.0215	22.0749	22.3511	20.377	19.3752	19.743	19.436	19.3576		19.2068	19.4164
EIF2A_HUMAN	7	4	0			-1	0.00376819	100	12.5	21.7185	20.8129	21.2303					20.0734
EIF3A_HUMAN	19	13	-1	0.00102386	-1.79408	0	1	100	100	22.1545	21.7737	21.5521	20.8396	21.0963	21.0092	21.0783	20.9262	21.1984	21.2515	20.4685
EIF3B_HUMAN	14	10	-1	0.000976022	-2.14116	0	1	100	100	22.8373	23.0187	23.0441	22.2031	22.1163	22.0492	21.3778	21.4856	21.9051	22.3554	21.4542
EIF3C_HUMAN	8	6	-1	0.00170897	-1.84454	0	1	100	100	22.4439	21.9059	22.1358	21.6256	21.2669	21.5519	21.1594	20.6681	21.222	21.5136	21.2212
EIF3D_HUMAN	6	3	-1	5.48068e-05		0	0.411774	100	87.5	22.5231	22.2962	22.5261	21.6876	21.5074	21.2309	21.7437	21.4425	21.5418	21.6903
EIF3E_HUMAN	6	5	-1	0.00028535	-3.32503	0	1	100	100	22.0593	21.434	21.7927	20.225	20.4916	19.4637	19.8332	20.1425	20.7517	19.9661	19.3552
EIF3F_HUMAN	8	4	-1	1.27793e-06	-2.27046	0	1	100	100	20.192	20.0789	20.2208	19.1499	19.1145	18.9896	18.9816	18.9804	18.6352	18.8618	19.1345
EIF3G_HUMAN	3	2	0			-1	0.00376819	100	12.5	21.7356	21.0948	21.6567							19.9554
EIF3H_HUMAN	5	4	-1	0.000961836	-2.16735	0	1	100	100	21.9849	21.9785	21.4994	21.0307	20.3984	20.8847	21.0026	20.4698	21.1867	20.4291	20.2382
EIF3I_HUMAN	10	6	-1	0.000903416	-1.5082	0	1	100	100	21.4834	21.9002	21.8655	20.9756	21.1835	21.447	21.1781	21.1885	21.2814	20.9671	21.0336
EIF3J_HUMAN	2	2	-1	0.0196003		0	0.411774	100	87.5	21.864	21.6816	22.1498	21.7735	20.2531	20.9178	20.9365	20.5454	21.2221		21.3039
EIF3L_HUMAN	5	2	-1	0.0183222		-1	0.0130609	100	25	21.2247	20.7702	20.879		20.0935					20.151
EIF3M_HUMAN	3	2	0			-1	0.00376819	100	12.5	20.8804	20.5792	20.8035						18.3035
EIFCL_HUMAN	8	6	-1	0.00170897	-1.84454	0	1	100	100	22.4439	21.9059	22.1358	21.6256	21.2669	21.5519	21.1594	20.6681	21.222	21.5136	21.2212
ELAV1_HUMAN	7	4	-1	0.00039617	-1.59281	0	1	100	100	23.2675	22.6912	22.6103	22.162	22.2723	22.1588	22.1791	22.2225	22.201	22.2529	22.0295
ELOB_HUMAN	4	3	-1	0.000301013		0	0.231161	100	75	22.5371	21.7449	22.0463	20.5811	19.4358	20.4472	19.5097		19.7819	20.0725
ELOC_HUMAN	6	5	-1	1.38295e-05	-2.64164	0	1	100	100	22.8396	22.5882	22.91	21.747	21.1311	21.2599	21.734	21.0697	21.4271	21.4655	21.1884
EMAL4_HUMAN	1	1	-1	0.0138466		-1	0.032476	100	37.5	17.9241	17.2873	16.7441		14.8702		15.8822	14.5192
EMC2_HUMAN	1	1	0	0.602236		0	0.0895242	66.6667	100	20.1047	20.5742		20.8007	20.8796	20.2627	20.0666	20.5183	20.7084	20.1662	20.3672
EMD_HUMAN	3	3	0	0.226304	-1.29178	0	1	100	100	20.7831	20.8348	19.7491	20.4423	19.6504	20.2953	20.5424	20.1265	19.6095	19.8906	20.1337
ENDD1_HUMAN	1	1	0	0.151445		0	0.897784	66.6667	62.5	18.8659		19.3275	18.682	17.5934	18.5699	18.4485				18.8807
ENOA_HUMAN	31	23	-1	5.43827e-05	-3.11037	0	1	100	100	27.6702	27.3031	27.4032	26.2485	25.4014	25.7995	26.0271	25.2724	25.5747	26.0461	26.2043
ENOB_HUMAN	3	3	-1	8.02516e-05	-3.15782	0	1	100	100	28.5169	27.96	28.1158	26.8878	26.1614	26.7018	26.7622	25.8844	26.28	26.7189	26.9127
ENOG_HUMAN	7	5	-1	8.39868e-05	-3.154	0	1	100	100	28.5169	27.9304	28.1402	26.8878	26.1614	26.7018	26.7622	25.8844	26.28	26.7189	26.9127
ENOPH_HUMAN	4	2	-1	0.00129335	-4.0736	0	1	100	100	19.9922	19.3026	19.5114	18.6864	16.9892	17.0574	18.379	17.0839	16.8522	17.4449	18.1129
ENPLL_HUMAN	3	3	-1	0.000755522	-3.29914	0	1	100	100	25.8596	25.519	25.289	24.4639	23.7479	23.1664	23.7815	23.2634	23.3472	24.5038	24.3959
ENPL_HUMAN	57	48	-1	0.000145125	-2.79234	0	1	100	100	24.8949	24.6744	24.7282	23.5935	22.9557	23.0599	23.5993	22.8662	22.8665	23.8574	23.4763
ENSA_HUMAN	1	1	0			-1	0.000330173	100	0	21.5182	20.8782	20.0811
EP15R_HUMAN	1	1	1	0.00720237	3.69165	0	1	100	100	18.9989	17.8931	18.3371	20.3458	20.139	20.3843	20.8048	20.1063	20.6784	18.447	21.4458
EPAB2_HUMAN	1	1	0	0.345032		0	0.385179	66.6667	37.5	19.9736	19.8866		20.5408	20.8133					19.7797
EPCAM_HUMAN	6	4	-1	0.0157532	-1.87065	0	1	100	100	22.2114	22.2088	22.2764	21.6844	21.5299	21.081	21.227	21.5953	22.0167	20.3243	21.1707
EPIPL_HUMAN	16	9	-1	2.72701e-05	-1.97488	0	1	100	100	23.6601	23.431	23.6549	22.6054	22.7249	22.6647	22.4053	22.5495	22.603	22.2959	22.9531
EPN1_HUMAN	1	1	0			-1	0.000330173	100	0	20.8361	20.4648	20.4887
EPN4_HUMAN	5	4	-1	0.00830696		0	0.12888	100	62.5	22.0342	21.1351	22.077	20.7116		20.2343		19.1524	20.0305	20.4716
EPS8_HUMAN	2	2	0	0.166996	-1.34496	0	1	100	100	20.601	19.5323	19.7448	20.2373	19.3249	19.407	19.5994	19.8764	19.1142	19.2325	19.4626
ERAP2_HUMAN	1	1	0			1	0.00376819	0	87.5				18.9649	18.7556	20.0378	20.3363	17.7665	20.2502		19.8332
ERBB2_HUMAN	32	19	-1	8.18882e-07	-1.73235	0	1	100	100	24.4823	24.2155	24.1601	23.4868	23.417	23.5774	23.5792	23.4649	23.5324	23.4521	23.4361
ERBB4_HUMAN	3	3	-1	0.00269012	-1.89484	0	1	100	100	24.623	24.2458	24.1601	22.659	23.2329	23.585	23.6981	23.3637	23.5216	23.526	23.7808
ERD22_HUMAN	1	1	0			-1	0.0101295	66.6667	0		19.6995	19.0295
ERF1_HUMAN	6	2	-1	0.0177621	-1.8311	0	1	100	100	21.53	21.5067	21.3538	21.0469	20.4625	20.6012	20.8282	20.4591	19.7291	21.3648	20.2343
ERF3A_HUMAN	8	3	-1	0.00135151	-1.99543	0	1	100	100	26.7576	26.309	26.302	25.8785	25.5001	25.4487	25.248	25.5173	24.7591	25.644	25.6803
ERF3B_HUMAN	6	4	-1	0.000660587	-2.25486	0	1	100	100	27.0361	26.3564	26.3481	25.8785	25.4911	25.4997	24.8017	25.4024	25.1932	25.3102	25.6803
ERGI1_HUMAN	1	1	0			0	0.0810585	66.6667	12.5	19.7385		19.6555					18.4411
ERGI3_HUMAN	1	1	-1	0.000737037		0	0.0895242	66.6667	100		18.8401	18.623	16.1234	16.568	16.8037	16.558	17.5984	16.7426	16.1405	15.7553
ERH_HUMAN	4	2	-1	0.0101701		0	0.411774	100	87.5	23.5548	23.514	23.4539	23.0491	22.3325	22.8928	23.1038	22.6891	23.1995	22.3741
ERLN1_HUMAN	5	2	1	1.45052e-05	2.41231	0	1	100	100	22.7866	22.3907	22.1408	23.7039	23.825	23.7996	23.6538	23.9939	23.4092	23.5238	23.7689
ERLN2_HUMAN	13	5	1	0.00155086	1.91558	0	1	100	100	23.2653	22.3842	22.3133	23.6472	23.5906	23.5702	23.5977	23.826	23.1606	23.5238	23.8202
ERMP1_HUMAN	1	1	0	0.671787		0	0.444882	66.6667	87.5		17.6136	18.9244	18.5305	19.2912	19.9472	19.7533	16.6895	18.6612		17.7874
ERO1A_HUMAN	12	11	-1	0.000594091		0	0.411774	100	87.5	23.8584	23.7091	23.6565	21.845	20.9917	20.9854	22.5202	20.7592		22.187	21.1674
ERO1B_HUMAN	1	1	0			-1	0.000330173	100	0	20.5862	20.7299	20.1925
ERP29_HUMAN	12	10	-1	9.75596e-05	-3.63682	0	1	100	100	25.082	24.8444	24.8678	23.4153	22.5273	22.9066	23.5822	22.696	22.5034	23.6265	23.2923
ERP44_HUMAN	3	3	-1	0.00121559	-3.11536	0	1	100	100	22.5894	21.8876	22.3236	21.1314	20.192	20.3641	20.6475	20.0219	20.0987	20.9808	21.5832
ES8L2_HUMAN	9	6	-1	0.00362866	-1.43927	0	1	100	100	21.9533	22.0237	22.0825	21.6601	21.6636	21.6602	21.4359	21.1856	21.7518	21.1908	21.4081
ESRP1_HUMAN	6	3	0	0.774807		0	0.411774	100	87.5	17.7468	19.7199	19.1864	18.86	18.681	18.9226	18.8152	18.8453	18.5093	18.8077
ESRP2_HUMAN	2	2	0	0.140747		0	0.78488	66.6667	75	17.777		16.9407	16.6998	17.5028	16.8094	16.1506	15.8957	15.8791
ESTD_HUMAN	8	6	-1	0.000366077	-3.0789	0	1	100	100	22.5509	22.395	22.4115	21.7006	20.5066	20.6904	20.3577	20.4209	20.5361	21.1085	21.3194
ESYT1_HUMAN	5	5	0	0.56605	1.13174	0	1	100	100	21.2962	20.5068	20.8967	21.8197	21.391	21.0986	20.8293	21.2606	21.2333	20.5689	20.4259
ETFA_HUMAN	16	3	-1	0.00532969	-1.99692	0	1	100	100	21.3102	21.1068	20.9005	20.373	20.2744	20.492	19.325	20.1683	20.6634	19.8305	19.7378
ETFB_HUMAN	11	4	1	1.17559e-05	1.92845	0	1	100	100	22.562	22.2854	22.4081	23.2802	23.3022	23.2057	23.5608	23.6069	23.1614	23.3079	23.5025
ETHE1_HUMAN	4	3	1	0.00866487	1.62866	0	1	100	100	21.4085	20.5584	20.8698	21.9411	21.8091	21.6935	21.4628	21.9899	21.5743	21.1782	21.5454
ETUD1_HUMAN	1	1	0	0.660063		0	0.78488	66.6667	75	19.2048		17.6179	18.6597	19.7415	18.2371	17.6375	15.3691	17.6348
EVPL_HUMAN	1	1	0	0.555984	-1.19103	0	1	100	100	22.1656	22.2525	22.0325	22.3893	22.5688	22.3565	21.6512	22.28	21.4915	21.9755	20.4711
EWS_HUMAN	4	3	-1	0.000112134	-2.10491	0	1	100	100	22.8502	23.0408	22.7399	22.2147	21.8454	22.1436	21.8364	21.4997	21.5348	21.7282	21.6228
EXOC8_HUMAN	1	1	0	0.053341	-1.5275	0	1	100	100	19.2336	19.1013	19.2149	18.9449	19.0824	18.7233	18.9304	17.9805	18.4103	18.6668	17.838
EXOS2_HUMAN	1	1	0	0.606469		0	0.0895242	66.6667	100	17.922		18.7099	17.5573	18.8547	19.2363	18.4163	18.6291	19.0847	17.9451	18.7245
EXOS8_HUMAN	1	1	0	0.432175	2.24553	0	1	100	100	18.3265	25.3846	25.4649	23.0566	23.5737	25.0081	23.8628	24.4956	24.7935	23.3089	25.7064
EZRI_HUMAN	47	29	-1	3.12714e-05	-1.7307	0	1	100	100	26.6775	26.3169	26.4244	25.8435	25.5237	25.7576	25.8127	25.4456	25.6227	25.6768	25.7698
F10A1_HUMAN	11	8	-1	2.07459e-05	-2.33	0	1	100	100	24.6969	24.1989	24.3285	23.5507	23.1596	23.2051	23.0696	23.0024	23.454	23.1155	22.9452
F10A5_HUMAN	7	5	-1	0.000114683	-2.44641	0	1	100	100	24.9252	24.103	24.3313	23.5419	23.1596	23.1133	23.0696	23.1003	23.454	23.1155	22.7457
F136A_HUMAN	1	1	-1	0.0173289		0	0.12888	100	62.5	26.4021	25.9841	26.1357	25.4504	24.1895		23.7498	23.5739		25.302
F162A_HUMAN	1	1	0			-1	0.0101295	66.6667	0	20.2233		20.2584
F177A_HUMAN	1	1	0			-1	0.00376819	100	12.5	23.8882	23.0985	23.1016		21.0424
F203A_HUMAN	1	1	1	0.00833657	1.66634	0	1	100	100	20.8706	20.0408	20.6002	21.5407	21.2373	21.117	21.6865	20.8644	20.8988	21.3794	21.1999
F203B_HUMAN	1	1	1	0.00833657	1.66634	0	1	100	100	20.8706	20.0408	20.6002	21.5407	21.2373	21.117	21.6865	20.8644	20.8988	21.3794	21.1999
FA49A_HUMAN	1	1	-1	0.000399665	-3.25443	0	1	100	100	22.7122	22.4707	22.5428	21.1076	20.5882	21.07	21.2676	19.725	20.8611	21.3198	21.0432
FA49B_HUMAN	5	3	-1	0.000125551	-3.57138	0	1	100	100	22.7122	22.4811	22.5467	20.8237	20.6402	20.5181	21.2676	19.725	20.8611	21.069	21.0432
FA50A_HUMAN	2	2	0	0.137699		0	0.444882	66.6667	87.5	26.076	24.0213		24.5404	23.8894	24.4863	23.4942	23.8617	24.1765	24.5855
FA50B_HUMAN	1	1	0	0.302148		0	0.617947	66.6667	50	22.0282	19.9736		20.4415	19.3828		19.4977			20.8032
FA83H_HUMAN	1	1	-1	0.00178659		0	0.411774	100	87.5	23.9882	23.8143	24.0546	26.0131	25.7608	26.0736	26.572	25.9017		24.7336	27.2019
FA98A_HUMAN	1	1	0	0.548692		0	0.385179	66.6667	37.5	20.2244	19.88			20.6953			19.9375	20.1646
FA98B_HUMAN	4	2	-1	0.0394402		0	0.617947	66.6667	50		19.0888	18.0676	15.0136		17.2813		16.4336	16.3202
FAAA_HUMAN	3	2	0			-1	0.000330173	100	0	19.8722	19.7113	19.8177
FABP5_HUMAN	8	6	-1	0.0012755		0	0.231161	100	75	24.1799	23.9023	24.0321	22.4619	21.7412			21.1826	21.2254	22.2768	22.7944
FACE1_HUMAN	3	2	0			1	0.0101295	33.3333	100			17.4949	17.4861	18.219	18.6761	17.9693	18.2762	18.0535	18.9218	19.3459
FAD1_HUMAN	1	1	-1	0.0426818	-1.6761	0	1	100	100	19.4347	18.8134	19.4061	18.4169	19.0235	19.2047	18.5712	18.2633	18.2949	18.4215	17.5877
FADD_HUMAN	2	2	-1	0.00439321	-2.39629	0	1	100	100	19.8025	20.1587	21.1259	19.3194	19.0308	18.2902	19.4485	18.6823	19.5372	19.3305	19.1732
FAF2_HUMAN	2	2	-1	0.0324315	-1.42765	0	1	100	100	22.6878	22.4844	22.3559	22.2946	22.2601	21.6662	22.0623	21.5741	22.463	21.7054	21.9402
FAH2A_HUMAN	1	1	0	0.794612		0	0.385179	66.6667	37.5	20.6487	20.1473		20.9705	19.0984			20.4869
FAH2B_HUMAN	1	1	0	0.794612		0	0.385179	66.6667	37.5	20.6487	20.1473		20.9705	19.0984			20.4869
FAHD1_HUMAN	3	3	0	0.13977	-1.42327	0	1	100	100	21.5778	20.9911	20.9502	20.6693	20.4576	21.0982	21.2628	20.6625	20.866	20.6616	19.6325
FAK1_HUMAN	1	1	0	0.0830958	-1.34546	0	1	100	100	18.9782	19.0885	19.4317	18.9382	19.1561	18.8009	18.9404	18.4205	18.9434	18.0923	18.6124
FAM3C_HUMAN	7	5	-1	2.6204e-07	-3.87514	0	1	100	100	21.508	21.3905	21.466	19.8058	19.6039	19.5295	19.4432	19.4757	19.7873	19.1569	19.2023
FAS_HUMAN	76	66	-1	7.25363e-07	-2.16247	0	1	100	100	24.9765	24.8304	24.893	23.9285	23.7202	23.9041	23.7339	23.5754	23.9269	23.9102	23.5993
FB5L3_HUMAN	1	1	1	0.00108453	6.34258	0	1	100	100	20.9458	20.2354	21.3948	23.6034	22.9429	23.3356	24.0011	23.6559	23.771	21.8798	25.0004
FBP1L_HUMAN	1	1	0	0.100777		0	0.411774	100	87.5	16.6934	19.3642	19.4852	16.6723	17.2359	18.0499	17.4105	16.8363	17.9843		17.2614
FBRL_HUMAN	5	5	0	0.500015	-1.08875	0	1	100	100	22.1673	21.7112	21.5535	21.9385	21.6964	21.7609	21.5589	21.5009	21.2709	21.786	21.9912
FCL_HUMAN	4	4	-1	0.000634363	-3.59802	0	1	100	100	23.668	23.1519	23.2212	22.2002	21.2956	21.0693	21.9718	21.0418	20.8689	22.3698	21.1813
FDFT_HUMAN	5	3	-1	0.00434584	-3.14752	0	1	100	100	21.4782	20.9487	21.0812	20.1591	19.7456	19.535	17.8982	19.88	19.8917	19.1524	19.8595
FEN1_HUMAN	7	4	-1	0.000169443		0	0.231161	100	75	23.0813	22.5589	22.6134	21.2885	21.2953	21.5766		21.1788	21.7708	21.0577
FERM2_HUMAN	1	1	0	0.24685		0	0.385179	66.6667	37.5	19.5859		17.6876	17.8583	17.0903		17.659
FETA_HUMAN	1	1	1	0.00687539	3.73343	0	1	100	100	23.1928	23.8658	24.2411	24.952	25.1955	25.6436	26.2331	25.6256	25.7923	24.5253	27.3692
FETUA_HUMAN	1	1	1	0.000320702	4.4108	0	1	100	100	24.2895	23.8688	24.103	26.0471	25.9899	26.1322	26.5142	26.3736	25.9509	25.3121	27.5052
FHL2_HUMAN	2	2	0	0.197726		0	0.411774	100	87.5	21.0572	20.5398	20.5162	20.3899	20.4055	19.6863		20.5284	20.0449	19.1245	20.9981
FIGL1_HUMAN	1	1	0			0	0.0810585	66.6667	12.5	21.6511		21.0563	20.1985
FKB1A_HUMAN	4	4	-1	0.000557805	-4.18681	0	1	100	100	25.2463	24.9184	25.136	23.6437	22.4269	22.1733	23.2668	22.5608	22.6631	23.9321	23.6087
FKBP2_HUMAN	3	3	0			-1	0.000330173	100	0	21.5561	21.2547	21.2303
FKBP3_HUMAN	5	3	-1	0.0232703	-1.6502	0	1	100	100	23.6775	22.4594	22.9536	22.5099	22.1185	21.9912	22.5296	21.8263	22.3324	22.4672	22.6852
FKBP4_HUMAN	18	11	-1	1.13166e-05	-2.14097	0	1	100	100	24.3567	24.1652	24.2944	23.4927	22.8627	23.1537	23.0829	23.0337	23.0826	23.3808	23.3016
FKBP8_HUMAN	1	1	0	0.298879		0	0.444882	66.6667	87.5	16.4404		18.7243	15.6563	17.1598	17.6497	16.9114	16.2534	16.5523		17.3444
FLII_HUMAN	10	4	-1	0.0207729		0	0.411774	100	87.5	22.1192	21.8074	21.8652	21.4625	21.3672	20.6212	19.8319	20.347	19.6384	21.2447
FLNA_HUMAN	128	64	-1	1.63213e-05	-1.73986	0	1	100	100	24.24	24.0338	24.0531	23.5231	23.31	23.3932	23.1785	23.2896	23.4871	23.1837	23.1145
FLNB_HUMAN	67	29	-1	0.000199919	-1.54183	0	1	100	100	24.0644	23.7044	23.7125	23.4457	23.0992	23.2354	23.0782	23.194	23.345	23.1571	23.0654
FLNC_HUMAN	7	3	-1	0.000251367	-2.04608	0	1	100	100	24.2949	24.3159	24.0531	22.8174	22.8558	23.3939	23.1369	23.3113	23.6991	23.1785	23.1145
FLOT2_HUMAN	1	1	0	0.645739		0	0.411774	100	87.5	20.8522	19.8879	20.5445	20.5463	19.925	20.5032	20.4301	20.2169	20.6447	19.905
FNDC1_HUMAN	1	1	0	0.145601		0	0.444882	66.6667	87.5		22.6452	22.4632		22.4285	22.4084	21.8212	22.3033	22.3236	21.8179	22.4025
FPPS_HUMAN	7	6	-1	1.02626e-05	-2.94743	0	1	100	100	23.9707	23.9404	23.922	21.8258	22.3639	22.5124	22.7944	22.2685	22.2795	22.6889	22.3461
FR1L5_HUMAN	1	1	0	0.367385	-1.06438	0	1	100	100	22.5975	22.4791	22.619	22.701	22.6113	22.5102	22.2657	22.5986	22.3853	22.4029	22.3265
FTO_HUMAN	1	1	-1	6.47511e-05	-2.81462	0	1	100	100	19.5616	19.4564	19.198	17.9749	18.1334	18.1388	17.5686	17.299	18.0442	17.7847	18.3556
FUBP1_HUMAN	16	8	-1	0.000155429	-1.35751	0	1	100	100	23.1629	23.0971	23.1499	22.7744	22.7053	22.7158	22.6017	22.6261	22.9345	22.635	22.5724
FUBP2_HUMAN	14	7	-1	0.00139929		0	0.411774	100	87.5	23.167	22.5329	22.7987	21.5474	20.7963	22.0996	21.1466	21.477	20.4932	21.1087
FUBP3_HUMAN	1	1	0	0.86612		0	0.205316	66.6667	25	21.5667		21.1567	21.3645	21.4385
FUMH_HUMAN	12	4	-1	0.000493004	-2.47468	0	1	100	100	23.693	23.7051	23.7958	22.5938	22.6781	22.279	22.0824	22.5306	23.1398	21.7756	22.313
FUS_HUMAN	7	5	-1	0.000450018	-2.84898	0	1	100	100	23.2752	23.2111	23.3682	22.272	21.9827	21.9835	21.2922	21.6848	22.0544	22.0514	20.8742
FXR1_HUMAN	10	5	-1	0.000425895	-4.27646	0	1	100	100	22.38	21.6933	21.5137	19.6642	19.3394	20.3265	18.8477	20.2033	20.3416	20.2712	19.1334
FXR2_HUMAN	1	1	0			1	0.0130609	0	75				20.7853	20.9271		21.1823	20.5451		20.7992	21.7264
G3BP1_HUMAN	17	11	-1	9.14533e-05	-1.87787	0	1	100	100	23.9762	23.9045	24.066	23.1944	22.7868	22.9029	23.0709	22.8811	23.022	23.4577	23.2691
G3BP2_HUMAN	3	3	-1	0.000829595	-1.87559	0	1	100	100	22.2382	21.7207	21.9944	21.6017	20.6862	20.9864	20.933	20.9072	21.1924	21.2636	21.0464
G3P_HUMAN	56	40	-1	5.68908e-06	-2.52033	0	1	100	100	28.0625	27.8849	27.7534	26.7661	26.2158	26.5324	26.6137	26.3677	26.4562	26.6812	26.9003
G6PD_HUMAN	23	19	-1	7.79067e-05	-1.99487	0	1	100	100	24.1893	23.654	23.9383	23.2699	22.8641	22.9272	22.9546	22.7672	22.9994	23.0623	22.6026
G6PI_HUMAN	26	18	-1	1.58403e-05	-3.93244	0	1	100	100	26.079	25.8379	25.8954	24.2644	23.9532	23.557	24.3101	23.2601	23.8647	24.3709	24.1159
GALE_HUMAN	3	2	-1	0.000916442	-1.90911	0	1	100	100	21.3763	21.0939	20.6004	20.5037	19.826	20.0838	20.4264	19.8933	20.0218	19.9668	20.0034
GALK1_HUMAN	4	2	-1	0.00209897		0	0.231161	100	75	19.2552	20.1141	20.0861	18.5826	18.437	17.7686		17.756	18.4742	17.2008
GALT2_HUMAN	5	3	-1	0.00015148	-1.39713	0	1	100	100	23.0094	22.9003	22.9423	22.3991	22.4535	22.6506	22.4527	22.4028	22.5483	22.2499	22.5886
GALT3_HUMAN	3	3	0	0.0663786	1.34677	0	1	100	100	19.949	20.3255	20.9554	20.583	21.1013	20.6631	21.1027	20.6379	20.726	20.9669	20.9347
GALT6_HUMAN	1	1	0	0.274067		0	0.231161	100	75	21.6917	21.4571	21.3576	21.7679	21.6444	20.6144		20.6334	20.5711	21.3691
GANAB_HUMAN	25	25	-1	3.20916e-05	-4.91465	0	1	100	100	23.367	23.131	23.1661	21.1704	20.6909	20.8385	21.2428	20.46	20.2246	21.8276	20.9393
GAN_HUMAN	1	1	0			1	0.00376819	0	87.5				20.2465	19.8756	19.3051	19.115	19.7985	19.3169	19.2667
GAPD1_HUMAN	1	1	-1	0.000337678		0	0.12888	100	62.5	22.4746	22.3327	22.2385	20.3614	20.6591	19.7237		20.7066		19.7548
GAR1_HUMAN	1	1	0	0.415608		0	0.411774	100	87.5	22.5364	22.2139	22.2887	22.2366	22.3527	21.2903	20.5397	22.5531	22.6714	21.9942
GATA_HUMAN	1	1	0			1	0.000330173	0	100				27.8967	27.8544	27.7059	27.7954	27.7957	27.9852	27.7271	27.7331
GBB1_HUMAN	10	3	-1	8.95945e-05	-2.87473	0	1	100	100	24.9005	24.4844	24.0125	23.1336	22.9688	22.6095	23.3752	23.0372	23.188	22.6471	22.5796
GBB2_HUMAN	10	10	0	0.0743265	-1.12751	0	1	100	100	23.574	23.3274	23.3247	23.1903	23.2539	23.2327	23.3752	23.3686	23.3094	23.1414	23.0129
GBB3_HUMAN	1	1	-1	0.00169208	-2.299	0	1	100	100	24.9005	23.886	24.0125	23.5262	22.9688	22.6095	23.3752	23.0372	23.0747	23.3514	22.5796
GBB4_HUMAN	5	2	-1	0.000527536	-2.42898	0	1	100	100	24.6339	24.1852	24.0125	23.5262	22.8605	22.6095	23.3752	23.189	23.188	22.6471	22.5796
GBG12_HUMAN	2	2	1	0.021574	1.94571	0	1	100	100	21.4395	19.8558	19.8358	21.6123	20.9276	21.2303	21.7723	20.9071	21.4684	21.4442	21.3365
GBLP_HUMAN	19	12	-1	0.000271785	-1.94452	0	1	100	100	24.9885	24.6053	24.6125	24.0108	23.8967	23.8115	23.6215	23.7539	24.0439	23.8217	23.2478
GCN1L_HUMAN	20	11	-1	0.000329803	-2.52465	0	1	100	100	21.8153	21.7162	21.8078	20.0091	20.8409	20.8224	19.9667	19.9457	20.6613	20.7153	20.588
GCP60_HUMAN	3	3	-1	0.0310625	-1.5669	0	1	100	100	19.4807	19.5895	19.9702	19.1525	19.4513	19.2562	19.0532	19.258	19.1985	18.6903	18.1975
GCSH_HUMAN	2	2	0	0.0668997	-1.35445	0	1	100	100	23.5532	23.0257	23.1244	23.3408	22.9781	22.9809	22.62	22.4585	22.9676	22.4365	22.5915
GDIA_HUMAN	15	11	-1	8.66474e-07	-3.31098	0	1	100	100	25.1528	24.956	24.8939	23.4356	23.1646	23.3926	23.3542	22.8038	23.1226	23.3818	23.5338
GDIB_HUMAN	23	19	-1	6.81384e-07	-3.16851	0	1	100	100	25.0796	24.8834	24.9683	23.5645	23.2024	23.3137	23.5112	22.9453	23.0823	23.515	23.3721
GDIR1_HUMAN	7	5	-1	0.000173249	-2.41318	0	1	100	100	24.8851	24.6628	24.8858	23.9557	23.15	23.4413	23.2796	23.2774	23.4319	23.6945	24.092
GDIR2_HUMAN	2	2	-1	0.000437291		0	0.0680168	100	50	22.5029	22.0569	21.6954	20.2843			19.9517		20.3703	20.3261
GDS1_HUMAN	1	1	0			1	0.0130609	0	75				17.4018		17.9884	17.3992	17.3607	16.9153		17.9135
GELS_HUMAN	18	5	-1	0.000433819	-2.1963	0	1	100	100	23.2741	22.8503	23.0772	21.6319	22.0378	22.259	21.4149	21.9044	22.452	21.7651	21.9917
GEPH_HUMAN	2	2	0			0	0.0810585	66.6667	12.5		18.3706	18.3509		15.9341
GFAP_HUMAN	2	2	-1	0.00463267	-1.67792	0	1	100	100	27.4619	27.1391	27.2682	26.357	26.6697	26.9986	26.3977	26.731	26.8014	26.4251	25.9642
GFPT1_HUMAN	17	11	-1	0.000143956	-2.07651	0	1	100	100	23.1944	22.9972	23.2048	22.535	22.1148	22.2081	21.819	21.8297	22.0544	22.3182	21.7443
GFPT2_HUMAN	3	2	-1	0.000625265	-1.94734	0	1	100	100	22.3811	22.5639	22.8116	21.6035	21.7045	22.0288	21.545	21.3875	21.8039	21.833	21.0862
GGA1_HUMAN	1	1	0			1	0.0101295	33.3333	100	18.9745			18.4182	18.9533	19.2651	18.5097	17.4664	17.7759	18.2973	18.5562
GGH_HUMAN	5	2	-1	0.000440764	-2.87953	0	1	100	100	18.8451	20.0234	19.9006	17.6508	18.3809	18.5097	17.8869	17.7244	18.3764	17.9141	18.0675
GHC1_HUMAN	1	1	0			0	0.0810585	66.6667	12.5	17.2133		18.3855					15.8868
GID8_HUMAN	1	1	0	0.0881931	-1.35109	0	1	100	100	19.4661	19.3126	20.0651	18.8253	19.4501	19.5829	18.8376	18.9394	19.3427	18.9799	19.4858
GILT_HUMAN	1	1	0			-1	0.0101295	66.6667	0		20.0426	20.5743
GIPC1_HUMAN	2	2	0	0.797575		0	0.12888	100	62.5	14.5013	15.4073	15.6703		14.5857	16.697		14.345	14.2893	17.2338
GLCM_HUMAN	2	2	-1	0.00955867	-1.35753	0	1	100	100	21.715	21.3755	21.5037	21.2881	21.0926	21.3953	21.234	20.9085	20.9085	21.0849	20.8117
GLO2_HUMAN	1	1	0			0	0.0810585	66.6667	12.5	19.8805		19.8324				18.8206
GLOD4_HUMAN	4	4	-1	1.4955e-05	-3.88945	0	1	100	100	22.5844	22.287	22.5058	21.0768	20.67	20.4145	20.6616	19.7877	20.3146	20.7377	20.3333
GLP3L_HUMAN	5	4	-1	0.0117516		-1	0.0130609	100	25	18.7806	20.028	19.9379			16.684			16.7558
GLRX1_HUMAN	1	1	0			0	0.0810585	66.6667	12.5		20.7957	20.2668			17.2665
GLRX3_HUMAN	5	4	0			-1	0.000330173	100	0	21.9069	21.2271	20.8937
GLRX5_HUMAN	2	2	0	0.139178		0	0.231161	100	75	21.8015	20.4555	20.544	21.873	21.6626	21.661		21.7305	22.1573	20.6685
GLSK_HUMAN	11	11	0	0.223752	-1.16025	0	1	100	100	21.7959	21.6147	21.6693	21.3639	21.5879	21.6161	21.9203	21.3897	21.6577	21.2295	21.0657
GLU2B_HUMAN	10	10	-1	5.779e-07	-5.0397	0	1	100	100	24.7349	24.5569	24.4583	22.45	21.9915	22.3897	22.378	21.7582	21.9529	22.6231	22.4567
GLYC_HUMAN	2	2	0	0.402302		0	0.411774	100	87.5	21.5634	21.1949	21.6496	22.2098	22.2457	21.7996	20.9671	22.3245	22.5967	20.7937
GLYM_HUMAN	21	4	0			1	0.0101295	33.3333	100	21.31			21.4607	21.712	21.283	22.0545	21.9767	20.9036	22.0773	22.2481
GMDS_HUMAN	2	2	0	0.316044		-1	0.0130609	100	25	20.8779	19.3307	20.8249		19.4516					19.6548
GMFB_HUMAN	2	2	-1	0.0372107		0	0.231161	100	75	21.5878	21.0974	21.576	20.4853		19.4711	20.3406	19.7886		20.8467	21.2718
GMFG_HUMAN	1	1	0	0.0601348		-1	0.032476	100	37.5	21.088	20.662	21.3772	20.1313		18.2902	19.9052
GMPPA_HUMAN	1	1	0			-1	0.0101295	66.6667	0	21.0576	20.8359
GMPPB_HUMAN	2	2	-1	0.0206295	-1.55751	0	1	100	100	22.0956	21.4889	22.4651	21.4901	21.7182	21.7665	21.2539	21.2301	21.2633	21.3725	20.924
GNA11_HUMAN	1	1	0	0.0522522	-1.74437	0	1	100	100	18.6722	19.5677	20.0637	18.4287	18.8328	19.0912	19.0276	18.3146	19.0236	18.6179	17.7185
GNA14_HUMAN	1	1	0	0.0522522	-1.74437	0	1	100	100	18.6722	19.5677	20.0637	18.4287	18.8328	19.0912	19.0276	18.3146	19.0236	18.6179	17.7185
GNA1_HUMAN	2	2	-1	0.00243736		0	0.231161	100	75	21.899	21.3209	21.8674	20.2142	19.0655	20.1127	20.3063		19.1766	20.5176
GNAI1_HUMAN	1	1	0	0.417675	-1.37076	0	1	100	100	21.5086	20.7226	20.3673	21.0915	21.0457	21.146	19.2467	19.9337	21.3309	20.0904	19.4045
GNAI2_HUMAN	2	2	0	0.757102	1.0716	0	1	100	100	20.8455	20.7226	19.9538	20.3267	21.1461	21.0456	20.2061	20.5436	21.082	20.6087	19.8977
GNAI3_HUMAN	1	1	0	0.417675	-1.37076	0	1	100	100	21.5086	20.7226	20.3673	21.0915	21.0457	21.146	19.2467	19.9337	21.3309	20.0904	19.4045
GNAS1_HUMAN	6	4	-1	5.49726e-05	-1.8852	0	1	100	100	22.1217	22.6359	22.4124	21.5126	21.7586	21.3489	21.6106	21.2236	21.3765	21.4617	21.5098
GNAS2_HUMAN	6	4	-1	5.49726e-05	-1.8852	0	1	100	100	22.1217	22.6359	22.4124	21.5126	21.7586	21.3489	21.6106	21.2236	21.3765	21.4617	21.5098
GNL3_HUMAN	4	4	-1	0.000524614		0	0.0680168	100	50	20.4733	20.7828	20.6094	19.5695		19.3665		19.0801		19.5638
GNPI1_HUMAN	3	2	0	0.155098		-1	0.0130609	100	25	20.9049	21.0927	20.5958	20.4667	18.772
GNPI2_HUMAN	1	1	0	0.247436		0	0.0680168	100	50	20.9646	20.5203	20.8891	20.3647	20.9311				20.5113	20.2785
GNS_HUMAN	2	2	-1	0.00294338		0	0.12888	100	62.5	21.9629	21.0328	21.1405			20.1087	19.9575	19.9416		20.5222	19.7693
GOLP3_HUMAN	2	2	0	0.169434		-1	0.0130609	100	25	17.0477	20.1191	19.9599			16.684			16.7558
GORS1_HUMAN	1	1	0			-1	0.0101295	66.6667	0	14.5267	13.524
GORS2_HUMAN	4	3	-1	0.00018866	-1.90997	0	1	100	100	22.1163	21.6555	21.7019	20.6774	20.7397	21.3324	20.8629	20.7749	21.1013	20.7667	20.8729
GOSR1_HUMAN	1	1	-1	0.0199609		0	0.444882	66.6667	87.5		17.737	18.0102	16.8119	17.1162	17.2761	16.3743	16.9815	17.2814	17.4625
GP110_HUMAN	2	2	-1	0.027357	-2.20225	0	1	100	100	17.4013	18.4621	18.3885	16.722	17.5023	17.6367	16.7653	17.2505	17.5697	15.9021	16.2112
GPDM_HUMAN	8	4	0			1	0.0101295	33.3333	100		20.3808		20.8823	21.2863	20.8538	21.2919	21.3629	21.3714	21.4076	20.1546
GPI8_HUMAN	1	1	0	0.676591	1.11785	0	1	100	100	20.2802	19.7561	20.2657	18.9045	20.184	20.5485	20.8158	20.2655	20.1653	20.4145	20.7933
GPN3_HUMAN	1	1	0			0	0.0810585	66.6667	12.5	19.5988		18.6083			18.5621
GPR56_HUMAN	1	1	0			-1	0.000330173	100	0	20.595	19.458	19.8397
GRAN_HUMAN	1	1	0	0.414058		0	0.411774	100	87.5	20.484	19.7605	20.0671	20.3397	19.6863	20.0853	21.1364		20.9707	20.1379	20.3521
GRB7_HUMAN	17	14	-1	1.34614e-05	-1.83767	0	1	100	100	24.4855	24.2842	24.2523	23.6945	23.5427	23.6315	23.3316	23.4395	23.4103	23.2025	23.45
GRHPR_HUMAN	1	1	0			0	0.0810585	66.6667	12.5		20.0566	19.9311			19.1196
GRN_HUMAN	1	1	-1	0.000139011	-1.90459	0	1	100	100	21.654	21.1972	21.0378	20.6126	20.2226	20.5629	20.4085	20.4487	20.1871	20.1202	20.3722
GRP75_HUMAN	39	15	1	1.40559e-06	2.19259	0	1	100	100	24.6281	24.3817	24.4549	25.637	25.6171	25.5563	25.5733	25.846	25.3239	25.6386	25.7747
GRP78_HUMAN	40	34	-1	7.24958e-05	-3.07676	0	1	100	100	26.0117	25.6434	25.7453	24.5747	23.8962	24.0425	24.5394	23.705	23.708	24.5265	24.4376
GRPE1_HUMAN	3	3	0	0.724571	-1.08778	0	1	100	100	20.9515	20.7292	20.6672	20.9262	20.726	20.4377	19.9787	20.8626	21.3736	19.8038	21.1815
GRSF1_HUMAN	4	2	-1	3.29459e-05	-2.3708	0	1	100	100	22.6186	22.2002	22.1833	21.0132	21.3731	21.4441	21.0454	21.0349	21.2021	20.8477	20.7486
GRWD1_HUMAN	3	3	-1	0.00050576		0	0.12888	100	62.5	20.7901	20.8291	21.1971	19.1378	18.3937	18.2987		19.4889	18.7429
GSDMD_HUMAN	1	1	0	0.155442		0	0.411774	100	87.5	18.9404	18.8658	17.5885	17.7893	18.1801	17.6787	18.2739	17.6081	18.2269	18.0886
GSHB_HUMAN	6	5	-1	0.00305506	-3.34464	0	1	100	100	22.169	21.6394	21.8177	20.7531	19.6265	20.4543	20.7459	19.8127	18.7042	20.6333	20.338
GSHR_HUMAN	12	6	-1	0.0067537	-1.63684	0	1	100	100	24.0161	23.6595	23.893	23.6763	23.3607	23.2417	22.9285	22.9831	23.0382	23.3273	22.6065
GSKIP_HUMAN	1	1	0			0	0.0810585	66.6667	12.5		17.5437	16.9883			14.6655
GSLG1_HUMAN	4	4	-1	0.00593736		0	0.411774	100	87.5	20.9797	20.7325	20.9053	19.9287	19.509	19.2692	19.3139	19.4363	20.0908	18.0014
GSTK1_HUMAN	1	1	0			0	0.385179	33.3333	62.5			20.1396		19.4085		20.0439	20.3136		20.4836	19.6251
GSTM3_HUMAN	1	1	0			-1	0.000330173	100	0	18.2603	20.3899	19.4422
GSTO1_HUMAN	6	4	-1	0.00121839	-2.28772	0	1	100	100	22.3788	22.2378	22.7959	21.1862	21.0763	21.3495	21.679	20.9588	20.9195	20.9912	22.055
GSTP1_HUMAN	13	10	-1	0.000525375	-2.93185	0	1	100	100	27.2428	26.7267	26.9228	25.8439	24.8715	25.1629	25.7708	24.8071	25.0873	25.9206	25.8342
GSTT1_HUMAN	1	1	-1	0.00654303		-1	0.0130609	100	25	19.8498	19.2215	19.1649		17.4706					17.5045
GT251_HUMAN	1	1	-1	0.00341026		0	0.0680168	100	50	21.2006	20.7829	20.6241		18.9276		19.1915	17.9133		19.2383
GTD2A_HUMAN	1	1	0			-1	0.0101295	66.6667	0		20.3019	19.4041
GTD2B_HUMAN	1	1	0			-1	0.0101295	66.6667	0		20.3019	19.4041
GTF2I_HUMAN	3	2	0			-1	0.000330173	100	0	18.501	19.3118	18.414
GTR1_HUMAN	3	2	-1	0.000641089	-1.91379	0	1	100	100	23.3694	23.2504	23.1787	22.4622	22.606	22.2915	21.8681	22.6176	22.4364	22.489	21.8669
GTSF1_HUMAN	1	1	-1	0.00105759		0	0.12888	100	62.5	18.9104	18.6297	18.9455	17.3561	17.9222	17.1908		17.3911	17.9167
GUAA_HUMAN	30	20	-1	2.02319e-06	-2.42906	0	1	100	100	23.4483	23.3139	23.3449	22.4119	22.0538	22.2126	22.1715	21.7737	22.1508	21.8946	22.0402
GYS1_HUMAN	1	1	0	0.102149	-1.50167	0	1	100	100	20.1435	20.6675	20.9926	20.2427	19.2006	20.5861	20.2677	19.7202	19.539	20.042	20.5187
H10_HUMAN	4	4	0	0.0977365	-1.31326	0	1	100	100	25.7779	25.2643	25.0757	25.0516	24.7299	24.8786	25.0115	24.7138	25.1871	24.6923	25.5713
H11_HUMAN	11	6	1	5.92389e-05	1.98958	0	1	100	100	25.6609	25.6339	25.7549	26.5541	26.5011	26.5259	26.8724	26.6255	26.4728	26.6994	27.1546
H12_HUMAN	16	6	0	0.267478	-1.31392	0	1	100	100	26.6373	25.0144	24.7739	25.2627	25.0956	25.0187	24.9284	25.1883	25.18	25.1048	24.8723
H13_HUMAN	15	6	1	5.92389e-05	1.98958	0	1	100	100	25.6609	25.6339	25.7549	26.5541	26.5011	26.5259	26.8724	26.6255	26.4728	26.6994	27.1546
H14_HUMAN	17	7	1	5.61457e-06	1.93276	0	1	100	100	25.6609	25.6339	25.7549	26.5169	26.5053	26.5259	26.7828	26.6255	26.4728	26.6994	26.9428
H15_HUMAN	16	9	1	7.24952e-06	2.41055	0	1	100	100	24.0277	23.8078	23.7767	25.0172	25.1601	25.0652	25.3387	25.0709	24.8456	25.0595	25.5636
H1T_HUMAN	9	4	0	0.0705747	-1.59682	0	1	100	100	26.7349	25.1599	25.2506	25.318	25.0956	25.0681	24.9013	25.1153	25.4234	24.8985	24.4992
H1X_HUMAN	3	3	0	0.133565	-1.24703	0	1	100	100	23.0747	22.3272	22.2154	22.3803	22.3585	21.9314	21.9132	22.416	22.2891	22.3605	22.1161
H2A1A_HUMAN	9	3	1	2.78806e-07	2.2274	0	1	100	100	26.1892	26.09	26.1731	27.4815	27.4963	27.3539	27.2628	27.314	27.2889	27.1531	27.0986
H2A1B_HUMAN	9	4	1	3.73277e-09	2.54302	0	1	100	100	26.0874	25.937	25.9739	27.455	27.458	27.2158	27.2449	27.4209	27.3171	27.3582	27.2979
H2A1C_HUMAN	9	4	1	3.73277e-09	2.54302	0	1	100	100	26.0874	25.937	25.9739	27.455	27.458	27.2158	27.2449	27.4209	27.3171	27.3582	27.2979
H2A1D_HUMAN	12	5	1	2.3119e-06	10.1413	0	1	100	100	23.8493	23.8728	23.8961	27.1314	26.9582	26.9272	27.2074	27.2742	26.3669	27.7242	28.1297
H2A1H_HUMAN	12	5	1	2.3119e-06	10.1413	0	1	100	100	23.8493	23.8728	23.8961	27.1314	26.9582	26.9272	27.2074	27.2742	26.3669	27.7242	28.1297
H2A1J_HUMAN	12	5	1	2.3119e-06	10.1413	0	1	100	100	23.8493	23.8728	23.8961	27.1314	26.9582	26.9272	27.2074	27.2742	26.3669	27.7242	28.1297
H2A1_HUMAN	12	5	1	2.3119e-06	10.1413	0	1	100	100	23.8493	23.8728	23.8961	27.1314	26.9582	26.9272	27.2074	27.2742	26.3669	27.7242	28.1297
H2A2A_HUMAN	13	5	1	2.3119e-06	10.1413	0	1	100	100	23.8493	23.8728	23.8961	27.1314	26.9582	26.9272	27.2074	27.2742	26.3669	27.7242	28.1297
H2A2B_HUMAN	9	9	0	0.68319	-1.04035	0	1	100	100	30.5264	30.2787	30.3028	30.4156	30.4304	30.3969	30.3555	30.4692	30.4621	30.0989	29.8694
H2A2C_HUMAN	13	5	1	2.3119e-06	10.1413	0	1	100	100	23.8493	23.8728	23.8961	27.1314	26.9582	26.9272	27.2074	27.2742	26.3669	27.7242	28.1297
H2A3_HUMAN	9	4	1	3.73277e-09	2.54302	0	1	100	100	26.0874	25.937	25.9739	27.455	27.458	27.2158	27.2449	27.4209	27.3171	27.3582	27.2979
H2AJ_HUMAN	12	5	1	2.3119e-06	10.1413	0	1	100	100	23.8493	23.8728	23.8961	27.1314	26.9582	26.9272	27.2074	27.2742	26.3669	27.7242	28.1297
H2AV_HUMAN	4	4	0	0.111831	1.1111	0	1	100	100	29.8167	29.42	29.5953	29.8286	29.8434	29.712	29.7843	29.64	29.7887	29.6158	29.8885
H2AW_HUMAN	1	1	0	0.69882	1.04304	0	1	100	100	24.3806	23.9144	23.8028	24.0308	24.1679	24.2441	24.031	24.2193	24.2701	23.6655	24.1184
H2AX_HUMAN	10	3	1	2.78806e-07	2.2274	0	1	100	100	26.1892	26.09	26.1731	27.4815	27.4963	27.3539	27.2628	27.314	27.2889	27.1531	27.0986
H2AY_HUMAN	13	4	-1	0.00874069	-1.89021	0	1	100	100	23.0953	23.1388	23.3912	22.0777	22.473	22.6307	21.3593	22.4252	22.8823	22.1946	22.2766
H2AZ_HUMAN	4	4	0	0.111831	1.1111	0	1	100	100	29.8167	29.42	29.5953	29.8286	29.8434	29.712	29.7843	29.64	29.7887	29.6158	29.8885
H2B1A_HUMAN	3	2	0	0.231018	1.72072	0	1	100	100	27.1679	26.4129	26.3512	27.2914	27.2903	27.3929	28.1678	25.6449	27.2782	27.1811	29.1697
H2B1B_HUMAN	12	8	1	0.0024722	1.60795	0	1	100	100	27.1679	26.4129	26.3512	27.2502	27.2903	27.2797	27.3083	27.3594	27.1255	27.4764	27.5441
H2B1C_HUMAN	12	6	1	0.00368475	2.04744	0	1	100	100	27.1679	26.1518	26.0026	27.1699	27.4185	27.2647	27.6253	27.6814	27.0545	27.7638	27.8186
H2B1D_HUMAN	12	6	1	0.00368475	2.04744	0	1	100	100	27.1679	26.1518	26.0026	27.1699	27.4185	27.2647	27.6253	27.6814	27.0545	27.7638	27.8186
H2B1H_HUMAN	12	6	1	0.00368475	2.04744	0	1	100	100	27.1679	26.1518	26.0026	27.1699	27.4185	27.2647	27.6253	27.6814	27.0545	27.7638	27.8186
H2B1J_HUMAN	11	7	1	0.00200155	1.61927	0	1	100	100	27.1679	26.4129	26.3512	27.2604	27.3965	27.2728	27.3054	27.413	27.1255	27.4764	27.4649
H2B1K_HUMAN	11	5	1	0.00470557	2.02575	0	1	100	100	27.1679	26.1518	26.0026	27.2604	27.4405	27.2427	27.3112	27.9773	27.0545	27.7638	27.6233
H2B1L_HUMAN	11	5	1	0.00512394	2.00246	0	1	100	100	27.1679	26.1518	26.0026	27.2604	27.3965	27.2867	27.3112	27.3855	27.09	27.7961	28.0138
H2B1M_HUMAN	12	6	1	0.00368475	2.04744	0	1	100	100	27.1679	26.1518	26.0026	27.1699	27.4185	27.2647	27.6253	27.6814	27.0545	27.7638	27.8186
H2B1N_HUMAN	12	6	1	0.00368475	2.04744	0	1	100	100	27.1679	26.1518	26.0026	27.1699	27.4185	27.2647	27.6253	27.6814	27.0545	27.7638	27.8186
H2B1O_HUMAN	12	8	1	0.0024722	1.60795	0	1	100	100	27.1679	26.4129	26.3512	27.2502	27.2903	27.2797	27.3083	27.3594	27.1255	27.4764	27.5441
H2B2C_HUMAN	3	3	1	0.0114403	1.22774	0	1	100	100	25.9106	25.5209	25.6886	25.9871	25.9063	26.0111	26.0437	26.0529	26.0397	25.7908	26.1902
H2B2D_HUMAN	3	3	1	0.0114403	1.22774	0	1	100	100	25.9106	25.5209	25.6886	25.9871	25.9063	26.0111	26.0437	26.0529	26.0397	25.7908	26.1902
H2B2E_HUMAN	12	8	1	0.0024722	1.60795	0	1	100	100	27.1679	26.4129	26.3512	27.2502	27.2903	27.2797	27.3083	27.3594	27.1255	27.4764	27.5441
H2B2F_HUMAN	12	6	1	0.00368475	2.04744	0	1	100	100	27.1679	26.1518	26.0026	27.1699	27.4185	27.2647	27.6253	27.6814	27.0545	27.7638	27.8186
H2B3B_HUMAN	10	6	1	0.00224297	1.58555	0	1	100	100	27.1679	26.4129	26.3512	27.3122	27.2903	27.2952	27.2833	27.2876	27.2782	27.1811	27.5441
H2BFS_HUMAN	11	5	1	0.00470557	2.02575	0	1	100	100	27.1679	26.1518	26.0026	27.2604	27.4405	27.2427	27.3112	27.9773	27.0545	27.7638	27.6233
H31T_HUMAN	5	4	1	3.22638e-07	8.4363	0	1	100	100	24.0464	23.4921	23.4752	26.612	26.5402	26.7453	27.1422	26.6693	26.3549	26.5264	27.3924
H31_HUMAN	9	5	1	8.2918e-08	8.8864	0	1	100	100	24.0464	23.4921	23.4752	26.7166	26.582	26.7453	27.2283	26.7277	26.7403	26.5202	27.322
H32_HUMAN	10	6	1	2.7902e-07	8.56228	0	1	100	100	24.0464	23.4921	23.4752	26.612	26.6238	26.7005	27.1422	26.7919	26.3549	26.5264	27.4021
H33_HUMAN	6	4	1	9.36775e-08	8.93743	0	1	100	100	24.0464	23.4921	23.4752	26.669	26.7998	26.7902	27.1952	26.8054	26.388	26.6781	27.3228
H3C_HUMAN	2	2	0			1	0.0101295	33.3333	100		21.4078		21.2862	20.7813	20.9477	20.3259	20.8202	20.681	20.6715	21.1836
H4_HUMAN	24	13	1	0.000360018	1.79853	0	1	100	100	21.5524	21.123	21.5506	22.0357	22.1631	22.0914	22.2002	22.2625	22.1066	22.5999	22.5846
H90B2_HUMAN	16	13	-1	2.77638e-06	-2.54852	0	1	100	100	26.5747	26.5175	26.5127	25.4834	24.8606	25.0807	25.142	24.9914	25.1384	25.3706	25.4154
H90B3_HUMAN	22	17	-1	6.83666e-07	-2.78817	0	1	100	100	26.6621	26.6228	26.6738	25.4108	24.8606	25.0249	25.2724	24.9914	25.1183	25.3377	25.3724
H90B4_HUMAN	10	9	-1	0.000174851	-2.55105	0	1	100	100	26.6292	26.5767	26.5592	25.4557	24.8606	24.9849	24.9915	24.9914	25.0963	25.669	25.8487
HABP4_HUMAN	1	1	0			-1	0.000330173	100	0	22.3522	21.9484	21.9062
HACD2_HUMAN	1	1	0	0.125802		0	0.897784	66.6667	62.5	16.5499	17.3064		13.8039	15.8286			15.9222	16.4928	15.3414
HACD3_HUMAN	3	3	-1	0.000718833	-2.04771	0	1	100	100	23.2939	23.5076	23.0462	22.0123	22.2	22.2428	22.5558	22.4352	22.7114	22.1426	21.6886
HAKAI_HUMAN	1	1	0	0.615265	1.22035	0	1	100	100	19.5267	17.8984	17.945	19.307	17.7488	19.5475	17.4522	18.6292	18.664	19.3098	19.2934
HAP28_HUMAN	4	3	0			-1	0.000330173	100	0	21.3349	21.3293	21.537
HAT1_HUMAN	3	2	-1	0.00187976		-1	0.032476	100	37.5	22.7691	22.6968	23.0384		21.578		21.4121	21.86
HBA_HUMAN	3	3	1	0.000988499	3.76929	0	1	100	100	24.1433	23.9832	24.3546	25.9404	25.7621	25.6743	26.7439	26.0694	26.2092	25.0209	27.1771
HBB_HUMAN	1	1	1	0.000988133	3.38338	0	1	100	100	24.7698	24.2716	24.4966	26.2846	26.087	25.9464	26.8543	26.2216	26.5177	25.1441	27.1134
HBD_HUMAN	1	1	1	0.000988133	3.38338	0	1	100	100	24.7698	24.2716	24.4966	26.2846	26.087	25.9464	26.8543	26.2216	26.5177	25.1441	27.1134
HBE_HUMAN	1	1	1	0.000988133	3.38338	0	1	100	100	24.7698	24.2716	24.4966	26.2846	26.087	25.9464	26.8543	26.2216	26.5177	25.1441	27.1134
HBG1_HUMAN	1	1	1	0.000988133	3.38338	0	1	100	100	24.7698	24.2716	24.4966	26.2846	26.087	25.9464	26.8543	26.2216	26.5177	25.1441	27.1134
HBG2_HUMAN	1	1	1	0.000988133	3.38338	0	1	100	100	24.7698	24.2716	24.4966	26.2846	26.087	25.9464	26.8543	26.2216	26.5177	25.1441	27.1134
HCD2_HUMAN	14	4	1	0.00345998	1.74975	0	1	100	100	21.8517	21.6954	22.0112	22.6531	22.6626	22.4985	22.8544	22.9192	23.125	22.5548	22.0118
HCDH_HUMAN	7	2	0	0.596397	-1.05924	0	1	100	100	21.5932	21.0733	21.0672	21.4156	21.2168	21.0497	21.0895	21.2075	20.9552	20.9179	21.4399
HCFC1_HUMAN	2	2	0	0.841916		0	0.231161	100	75	20.5213	17.9044	20.3315	18.6552	18.2917	19.2987	19.1993	20.113			20.9592
HDAC1_HUMAN	2	2	1	0.000462555	1.56347	0	1	100	100	19.0327	18.9705	18.8808	19.1787	19.5031	19.7283	19.8252	19.6631	19.7192	19.6397	19.5913
HDAC2_HUMAN	1	1	0	0.871572		0	0.0680168	100	50	19.2568	17.5086	18.3562			17.4714	19.055	18.6177		17.9484
HDGF_HUMAN	9	6	-1	0.00150012	-1.81615	0	1	100	100	23.3876	22.783	23.0609	22.667	22.1393	22.1522	21.6981	22.1131	22.2293	22.3627	22.3686
HDGR2_HUMAN	2	2	-1	0.0407766	-1.52477	0	1	100	100	17.1365	16.5697	16.7571	16.3168	16.2922	16.4696	16.6152	16.4042	15.6281	15.5485	16.4255
HDGR3_HUMAN	1	1	0			-1	0.000330173	100	0	21.1409	20.6236	21.2646
HDHD1_HUMAN	2	2	-1	0.00260966		0	0.617947	66.6667	50		19.0306	19.2433		14.4034	15.2013		14.9081		16.2569
HEAT1_HUMAN	2	2	0	0.408879		0	0.0895242	66.6667	100	18.2736		17.2066	17.7825	17.9603	17.8459	17.1778	16.8287	17.7217	16.8463	16.5736
HEAT2_HUMAN	1	1	-1	0.000247734		0	0.411774	100	87.5	21.435	20.3908	20.8939	22.7122	22.495	22.7781	23.4499	22.5389	22.9495		23.6789
HEM3_HUMAN	1	1	-1	0.000428775		0	0.231161	100	75	19.4916	18.7345	19.2297	17.8926	16.7533	16.9437	16.6582		17.4096	16.5846
HEXA_HUMAN	2	2	0	0.771201	-1.10001	0	1	100	100	20.295	20.5658	19.9033	19.3827	20.135	18.9067	20.6867	20.3952	20.9471	19.6154	20.8688
HEXB_HUMAN	7	3	-1	0.000370665	-2.08393	0	1	100	100	23.1015	22.9979	23.0337	21.6955	21.9396	22.2724	21.8408	22.0806	22.4066	22.2025	21.4425
HGB1A_HUMAN	9	3	-1	0.000845017	-2.59736	0	1	100	100	26.7195	25.4404	25.9528	24.9371	24.6765	24.6497	24.3619	24.6416	25.0624	24.8812	24.074
HIBCH_HUMAN	3	3	0	0.74652	1.06298	0	1	100	100	20.6026	20.0708	20.8903	21.1072	20.9225	20.6772	20.9968	20.439	20.4895	20.1764	20.0662
HID1_HUMAN	1	1	0			0	0.0810585	33.3333	87.5		13.7569		14.338	14.4362	13.6963	14.2572	14.6633	14.0877	14.1371
HIN1L_HUMAN	1	1	0	0.0722362		0	0.411774	100	87.5	23.5781	22.8907	23.2227	23.2111	22.8541		22.8646	22.8297	22.9223	22.8178	23.0093
HINT1_HUMAN	5	5	-1	0.000525776	-2.63564	0	1	100	100	25.0117	24.6132	24.7717	23.893	22.9531	23.1687	23.5324	22.8766	23.0712	23.843	23.8676
HINT2_HUMAN	2	2	0	0.997904	-1.00033	0	1	100	100	22.918	22.7331	22.4167	22.7244	22.7821	22.4548	22.889	22.8544	23.0131	22.2195	22.5731
HIP1R_HUMAN	4	3	-1	5.2866e-05	-2.04352	0	1	100	100	22.0217	22.1376	21.9258	21.1596	21.2939	21.1556	20.7495	20.9461	21.1072	20.9799	20.5868
HKDC1_HUMAN	1	1	0			1	0.000330173	0	100				14.9415	15.3582	16.2707	14.2044	14.9535	16.2614	15.9014	15.421
HLAE_HUMAN	1	1	-1	0.000145086		0	0.0680168	100	50	23.4477	23.4059	23.4775		21.5023			21.6041	20.8626	21.0438
HLAF_HUMAN	2	2	0	0.0518516		0	0.411774	100	87.5	21.3319	21.068	21.1191	19.2389	19.7272	18.6642	21.1253	19.6788	20.2318		20.9748
HLAG_HUMAN	1	1	-1	0.000145086		0	0.0680168	100	50	23.4477	23.4059	23.4775		21.5023			21.6041	20.8626	21.0438
HLAH_HUMAN	4	3	-1	0.000397407		0	0.411774	100	87.5	22.7879	22.6073	22.6789	21.2639	20.8463	19.5325	21.1006	20.7059	20.0641	20.2453
HLTF_HUMAN	1	1	0			0	0.0810585	66.6667	12.5	19.9975		18.3489	19.4803
HM13_HUMAN	1	1	-1	0.00196343	-1.52067	0	1	100	100	22.7914	23.0062	23.1392	22.1602	22.4479	22.5341	22.4786	22.3087	22.7475	22.144	22.1725
HM20A_HUMAN	1	1	0	0.547388	-1.13182	0	1	100	100	20.1901	18.991	19.3253	19.5311	19.81	19.2561	19.413	19.6093	19.2696	18.9243	18.7745
HMCS1_HUMAN	9	8	-1	5.66078e-05		0	0.411774	100	87.5	22.6636	21.9418	22.4091	19.7851		19.155	20.6675	18.9933	19.7242	19.4829	19.7409
HMG3M_HUMAN	2	2	0	0.225948		0	0.411774	100	87.5	20.913	20.7576	20.5333	20.6901	19.9298	20.9037	20.6065	19.859	19.5995	20.6795
HMGA1_HUMAN	8	4	1	1.54077e-05	24.0825	0	1	100	100	16.6222	15.4573	16.1241	20.1544	20.6002	20.0914	21.2244	21.0116	19.0837	21.2881	21.8085
HMGA2_HUMAN	1	1	0	0.0907849	-1.16489	0	1	100	100	22.0702	22.5905	22.32	21.9239	22.0614	22.0742	22.3738	22.1848	22.0197	22.1731	22.0428
HMGB1_HUMAN	17	10	-1	0.00012918	-1.93781	0	1	100	100	26.0387	25.4946	25.8537	24.9804	24.6765	24.7999	24.6907	24.597	24.7569	25.0992	25.1293
HMGB2_HUMAN	10	5	-1	8.1616e-08	-3.29581	0	1	100	100	25.2687	25.034	24.9175	23.5594	23.2987	23.4493	23.3171	23.1337	23.5413	23.3598	23.1629
HMGB3_HUMAN	6	2	-1	0.000168688	-2.08902	0	1	100	100	23.6769	23.5775	23.3428	22.7821	22.1669	22.8533	22.5805	22.077	22.416	22.5405	22.3402
HMGCL_HUMAN	1	1	1	0.0137779	2.09576	0	1	100	100	20.8043	20.4127	20.1955	21.8438	21.8755	21.5789	22.1507	20.3733	21.3426	21.2298	21.9118
HMGN1_HUMAN	2	2	0	0.534071	1.09455	0	1	100	100	20.7715	19.9679	20.1643	20.8487	20.3316	20.4016	20.3492	20.5312	19.952	20.5104	20.5281
HMGN2_HUMAN	4	2	-1	0.000233701	-2.84898	0	1	100	100	23.5785	23.0057	22.8229	22.0748	21.4483	22.0704	21.4769	20.9238	21.6759	21.5401	21.7919
HMGN3_HUMAN	3	3	-1	0.00017179	-1.66955	0	1	100	100	21.6329	21.5545	21.5299	21.1518	20.9042	20.657	20.8861	20.7837	20.8832	20.9204	20.4775
HMOX2_HUMAN	4	4	-1	0.00730458	-1.33397	0	1	100	100	21.8321	21.6598	21.3856	21.3122	21.4078	21.1038	21.4564	21.0558	21.058	21.0848	21.2022
HMX3_HUMAN	2	2	-1	2.37283e-05	-4.64787	0	1	100	100	24.5552	24.3558	24.225	22.6276	22.3601	22.0777	22.053	21.9697	22.8501	21.3422	22.0165
HN1L_HUMAN	3	3	-1	9.14237e-05		0	0.411774	100	87.5	21.0351	21.5834	21.7267	20.3881	20.1071	20.3932		20.0025	19.9642	20.3471	20.3574
HN1_HUMAN	3	3	-1	6.83955e-06	-3.11021	0	1	100	100	21.5154	21.6831	21.3823	20.2483	19.696	20.1401	20.0926	19.4544	19.8032	20.0646	19.6204
HNRCL_HUMAN	8	2	-1	0.00209		0	0.411774	100	87.5	23.5255	23.2763	23.3551	22.5504	22.204	22.2805	21.2579	21.2038	22.2864	21.9216
HNRDL_HUMAN	11	6	-1	6.15591e-05	-1.70272	0	1	100	100	24.6818	24.572	24.3529	23.9807	23.8993	23.6856	23.6055	23.7563	23.9285	23.7562	23.5296
HNRH1_HUMAN	11	7	-1	0.00103633	-1.45955	0	1	100	100	24.9052	24.5412	24.6633	24.3783	24.2727	24.2643	24.0169	23.8806	24.1437	24.2518	24.0536
HNRH2_HUMAN	12	4	-1	0.00537919	-1.34374	0	1	100	100	24.8315	24.4928	24.4908	24.4202	24.2727	24.2965	24.144	24.0541	24.2109	23.8742	24.1577
HNRH3_HUMAN	9	9	0	0.071042	-1.16391	0	1	100	100	22.4032	22.0673	22.3203	22.2893	22.0057	22.1931	22.0621	21.7719	21.984	22.0012	22.0495
HNRL1_HUMAN	14	6	-1	0.028092	-1.65233	0	1	100	100	22.5816	22.1897	22.0864	22.0187	21.9314	21.6806	20.9255	21.7361	21.887	20.8893	21.4226
HNRL2_HUMAN	7	2	-1	0.00380525	-3.24391	0	1	100	100	23.1447	22.7905	22.4737	20.0042	20.6468	21.8941	20.3358	21.745	21.0363	21.7287	21.4512
HNRPC_HUMAN	18	6	1	4.25786e-05	1.58097	0	1	100	100	23.6826	23.2238	23.3619	24.1612	23.994	24.0114	24.1701	23.9661	24.1403	24.1428	24.0825
HNRPD_HUMAN	17	8	-1	0.000157025	-1.7497	0	1	100	100	23.7859	23.5675	23.5722	23.087	22.7602	22.9928	22.8107	22.6395	23.0769	22.8048	22.5059
HNRPF_HUMAN	12	4	-1	0.000428738	-2.59624	0	1	100	100	25.2973	25.2211	24.8886	24.4621	24.2727	23.8424	23.5263	23.3349	23.6499	23.6047	23.381
HNRPK_HUMAN	30	15	-1	0.000224508	-2.28124	0	1	100	100	25.8359	25.6966	25.703	24.8336	24.8378	24.8135	24.3099	24.4152	24.9362	24.1755	24.121
HNRPL_HUMAN	23	11	-1	1.16909e-05	-1.73257	0	1	100	100	23.8196	23.641	23.6356	23.1324	22.8772	22.9564	22.9246	22.9707	22.9671	22.743	22.6752
HNRPM_HUMAN	29	10	-1	4.59725e-05	-1.79787	0	1	100	100	23.1009	23.0291	23.0568	22.3722	22.0284	22.2243	22.1958	21.8891	22.4086	22.1598	22.4497
HNRPQ_HUMAN	18	9	-1	0.0010536	-1.78458	0	1	100	100	25.2141	24.5012	24.6628	24.2632	23.9165	24.1365	24.0416	23.9598	23.999	23.7904	23.5501
HNRPR_HUMAN	11	11	0	0.934082	-1.00605	0	1	100	100	28.0088	27.7283	27.6297	27.9738	27.8076	27.8711	27.7137	27.5791	27.7903	27.62	27.8863
HNRPU_HUMAN	42	16	-1	0.000227857	-1.48012	0	1	100	100	25.7154	25.2607	25.3857	25.0921	24.9156	24.9055	24.8667	24.789	24.9327	24.7936	24.8104
HOOK1_HUMAN	2	2	-1	0.00997409		-1	0.032476	100	37.5	15.7479	16.3958	15.7745	14.6408	14.9304	14.1988
HP1B3_HUMAN	3	3	0	0.331831	-1.22491	0	1	100	100	18.77	19.7914	19.6929	19.6498	19.5436	19.3065	19.0929	18.767	19.2206	18.7012	18.7221
HPBP1_HUMAN	3	2	0			-1	0.000330173	100	0	21.1226	20.617	20.0214
HPDL_HUMAN	1	1	0			0	0.385179	33.3333	62.5			18.9089	18.7348	18.8823	18.2892	18.3749	19.1524
HPRT_HUMAN	9	9	0	0.188858	-1.33452	0	1	100	100	24.2278	22.8202	22.8	23.2227	22.5111	22.9064	22.9522	22.6376	22.8672	23.0271	22.8063
HS105_HUMAN	34	21	-1	0.000204221	-1.76204	0	1	100	100	25.4099	25.147	25.1242	24.7663	24.3643	24.337	24.4929	24.0849	24.4236	24.5883	24.2208
HS71L_HUMAN	15	12	-1	0.000714175	-1.45166	0	1	100	100	28.7178	28.3829	28.3569	28.1002	27.8423	27.8045	27.9658	27.8721	27.7807	28.0744	28.1451
HS74L_HUMAN	10	5	-1	0.000840908	-2.19315	0	1	100	100	25.795	24.9731	25.2797	24.2984	24.0084	24.3586	23.8462	24.2788	24.6905	23.7713	24.4778
HS902_HUMAN	10	7	-1	4.01215e-07	-2.66587	0	1	100	100	28.6906	28.5118	28.6221	27.4838	27.0875	27.2643	27.0381	27.1131	27.3912	27.1957	26.9749
HS904_HUMAN	1	1	-1	0.0232149	-1.24734	0	1	100	100	26.7761	26.4152	26.3112	26.1309	25.9055	26.1504	26.4091	26.1846	26.1453	26.2334	26.2964
HS905_HUMAN	8	7	-1	2.048e-06	-4.21653	0	1	100	100	29.3954	28.8787	28.7893	27.3285	26.9461	26.9461	27.0945	26.3939	26.7916	26.942	27.1178
HS90A_HUMAN	66	41	-1	2.9683e-07	-2.11695	0	1	100	100	28.4429	28.2641	28.328	27.5142	27.0787	27.2352	27.1942	27.203	27.3193	27.3067	27.2523
HS90B_HUMAN	50	36	-1	3.78395e-07	-2.21983	0	1	100	100	25.2537	25.142	25.1326	24.2589	23.8061	24.0151	24.1615	23.9135	23.9363	24.0636	24.0503
HSDL2_HUMAN	3	3	0	0.494814	1.11133	0	1	100	100	20.9782	20.731	20.3347	21.0147	20.5645	21.2738	20.7712	20.9411	21.1642	20.4802	20.459
HSF1_HUMAN	1	1	0	0.207317		0	0.411774	100	87.5	18.8348	18.316	18.4558	18.0311	18.7668	18.3621	17.6362	17.8487	18.0197	16.0327
HSP71_HUMAN	48	33	-1	7.21719e-05	-1.69588	0	1	100	100	28.8026	28.5337	28.5875	28.1543	27.6572	27.7981	27.9475	27.7174	27.7807	27.9443	28.0342
HSP72_HUMAN	16	12	-1	0.000553649	-1.55105	0	1	100	100	27.7898	27.516	27.5719	27.1168	26.7537	26.8745	26.9756	26.9931	26.7975	27.1053	27.3247
HSP74_HUMAN	43	25	-1	0.000151816	-1.83772	0	1	100	100	24.5534	24.1564	24.4513	23.9008	23.3365	23.4736	23.5643	23.2319	23.6442	23.5519	23.3696
HSP76_HUMAN	12	9	-1	0.00271708	-1.40521	0	1	100	100	28.5836	28.3276	28.381	28.155	27.6575	27.7981	28.037	27.8383	27.8096	28.066	28.1578
HSP77_HUMAN	6	6	-1	0.00541801	-1.35116	0	1	100	100	28.5767	28.3167	28.311	28.1676	27.751	27.7981	28.037	27.8844	27.8013	28.0702	28.2284
HSP7C_HUMAN	48	34	-1	4.2457e-05	-1.7695	0	1	100	100	27.9807	27.6169	27.6799	27.1689	26.6786	26.8051	26.976	26.9211	26.8579	27.0031	27.0758
HSPB1_HUMAN	7	6	0	0.330978	-1.05169	0	1	100	100	24.587	24.5507	24.5569	24.6523	24.4018	24.4164	24.3209	24.5557	24.6351	24.4341	24.5209
HTAI2_HUMAN	3	3	0	0.122077		0	0.12888	100	62.5	20.8355	20.2576	19.3152	19.2188	19.7462		19.8474		19.2417	19.2957
HTRA2_HUMAN	1	1	0			0	0.385179	33.3333	62.5	18.5159			17.4444	18.4863	18.336		18.9222	19.0567
HTSF1_HUMAN	1	1	0	0.833461		0	0.205316	66.6667	25	14.7132	14.3322		14.7714						14.4009
HUWE1_HUMAN	10	7	-1	1.01446e-05	-4.37344	0	1	100	100	20.8082	21.5646	21.3562	18.7563	19.5943	19.6019	18.9267	19.0964	19.2127	18.6723	19.053
HXK1_HUMAN	3	3	-1	0.00217998		0	0.411774	100	87.5	19.9558	19.2415	19.4201	18.972	18.7442	18.9191	18.5866	18.752	19.0436	18.6367
HXK2_HUMAN	2	2	-1	0.00288325		0	0.12888	100	62.5	18.9195	18.5686	18.2495	15.8717	16.0381	13.4936		15.713	15.9057
HYOU1_HUMAN	22	21	-1	0.000302476	-4.40636	0	1	100	100	22.8688	22.3938	22.2485	20.9061	20.2183	20.5304	20.8138	19.066	20.0113	20.7809	20.5862
HYPK_HUMAN	1	1	0	0.13844		0	0.12888	100	62.5	17.269	16.5702	16.8355	16.9015		15.9261		14.35	15.614	16.5094
I2BP2_HUMAN	1	1	0			-1	0.0101295	66.6667	0		16.9948	18.4235
I2BPL_HUMAN	1	1	0			-1	0.0101295	66.6667	0		16.9948	18.4235
I4E1B_HUMAN	1	1	-1	0.0024986	-2.64951	0	1	100	100	20.28	21.198	21.0779	19.1117	19.1763	19.6805	19.7776	19.3328	20.1529	19.7787	18.5591
IASPP_HUMAN	2	2	0	0.185745		0	0.0680168	100	50	19.9777	19.2347	20.1935		19.4655	19.3271		19.5984	18.5445
IBP3_HUMAN	4	4	0			-1	0.00376819	100	12.5	24.1021	23.6729	23.6559								20.834
IBP7_HUMAN	1	1	0			-1	0.0101295	66.6667	0		19.7512	19.9068
ICAL_HUMAN	29	21	-1	4.85606e-06	-2.55639	0	1	100	100	25.8998	25.3224	25.7837	24.6546	24.2369	24.3195	24.3311	24.0649	24.2522	24.2496	24.4072
ICAM1_HUMAN	3	2	1	9.30306e-05	2.11562	0	1	100	100	20.2546	20.5519	20.5097	21.2677	21.3534	21.4959	21.83	21.6053	21.5894	21.1438	21.8727
ICLN_HUMAN	3	2	-1	0.0099552	-2.05882	0	1	100	100	20.9111	21.3017	21.3049	19.3406	20.143	21.0477	19.6133	19.9434	20.4585	20.1868	20.3128
IDE_HUMAN	1	1	0			-1	0.0101295	66.6667	0	19.487		19.5945
IDH3A_HUMAN	11	11	0	0.0709437	-1.27747	0	1	100	100	21.0903	21.8349	21.6687	21.1682	21.3707	21.2499	21.1014	21.0866	21.512	20.8611	21.0745
IDH3B_HUMAN	4	2	1	0.034284	1.37721	0	1	100	100	21.1477	20.4655	20.8391	21.5182	21.2175	21.044	21.4831	21.0285	20.9426	21.5678	21.4319
IDH3G_HUMAN	1	1	0	0.162811	1.29294	0	1	100	100	21.628	20.6173	21.1196	21.6556	21.5866	21.3329	21.7219	21.5345	21.8819	21.3367	20.8879
IDHC_HUMAN	20	15	-1	1.58608e-06	-3.3446	0	1	100	100	23.6932	23.2193	23.6127	22.1249	21.4625	21.8035	21.7206	21.6811	21.4869	21.9499	21.9029
IDHP_HUMAN	15	3	-1	0.00243519	-1.46053	0	1	100	100	22.7683	22.9402	22.8905	22.6659	22.4547	22.2246	22.1911	21.9935	22.4501	22.1594	22.4193
IDI1_HUMAN	1	1	0			-1	0.0101295	66.6667	0	19.9907	19.1214
IF1AX_HUMAN	5	2	-1	0.000239303		0	0.411774	100	87.5	21.9429	21.9196	22.0365	18.1683	19.0526	20.0152	17.5075	19.2781	19.1402	19.1448
IF1AY_HUMAN	4	4	0	0.164586	-1.3288	0	1	100	100	23.3846	22.3244	22.5278	22.6955	21.9632	22.4267	22.1163	22.1608	22.0094	22.3884	22.9233
IF2A_HUMAN	10	5	-1	3.3946e-06	-2.57677	0	1	100	100	23.659	23.2694	23.2718	22.0848	21.8368	21.7805	22.1114	22.1321	22.3909	22.0146	21.9249
IF2B1_HUMAN	3	3	-1	0.00218288	-1.50562	0	1	100	100	23.8538	23.2767	23.5435	23.3869	22.9175	22.8305	22.875	22.9391	22.9069	22.905	22.9805
IF2B2_HUMAN	4	4	-1	0.00277582	-1.67536	0	1	100	100	23.9237	23.47	23.5174	23.3007	22.9175	22.764	22.9169	22.6097	23.0469	23.1261	22.4588
IF2B3_HUMAN	10	5	-1	0.000611089	-1.65892	0	1	100	100	23.9471	23.539	23.6535	23.3869	22.9198	22.6696	22.9169	22.8654	23.0314	23.1261	22.9475
IF2B_HUMAN	8	5	-1	0.00490435	-1.7377	0	1	100	100	22.0129	21.8802	22.1261	21.78	21.4725	21.0991	21.1392	20.8668	21.3785	21.2901	20.6475
IF2GL_HUMAN	6	2	-1	0.00188999	-2.92593	0	1	100	100	23.8758	23.2088	23.629	22.9668	21.9405	22.4029	21.774	21.9459	22.2059	21.9845	20.9581
IF2G_HUMAN	9	5	-1	0.000463296	-2.81788	0	1	100	100	23.7714	23.3564	23.61	22.7236	22.0623	22.4029	21.9748	21.9459	22.3794	22.0044	21.184
IF2P_HUMAN	11	8	-1	0.000406368		0	0.12888	100	62.5	22.1235	21.5512	22.0181	20.2958	19.8519			19.5882	19.5375	20.4473
IF4A1_HUMAN	23	19	-1	1.57703e-06	-2.29374	0	1	100	100	26.189	25.8894	26.0936	24.8605	24.5791	24.8856	25.1052	24.6939	24.9139	24.9809	24.8577
IF4A2_HUMAN	19	16	-1	5.45058e-06	-2.23406	0	1	100	100	26.1169	26.0186	26.0638	25.0127	24.5646	24.8629	25.1282	24.6954	24.8364	25.0947	25.0594
IF4A3_HUMAN	13	7	-1	6.42026e-06	-2.10629	0	1	100	100	25.592	25.5582	25.6567	24.32	24.4525	24.5458	24.6725	24.3211	24.5613	24.897	24.4508
IF4B_HUMAN	7	4	-1	0.0201617	-1.58264	0	1	100	100	22.269	22.239	22.4479	22.0321	21.6196	22.0263	21.0458	21.1858	21.6273	21.6271	22.0865
IF4E_HUMAN	3	3	-1	8.32394e-05	-2.87276	0	1	100	100	20.5799	21.198	21.0779	19.2272	19.6475	19.6805	19.7776	19.3328	19.6692	19.3303	18.771
IF4G1_HUMAN	23	14	-1	0.000429891	-1.96158	0	1	100	100	23.2794	23.1641	23.0605	22.351	21.8958	22.4203	21.6245	22.1927	22.3653	22.4969	22.2215
IF4G2_HUMAN	2	2	-1	0.00359785		0	0.0680168	100	50	20.6259	20.4879	20.6097	19.1328	19.6346	19.9304				19.4278
IF4G3_HUMAN	3	3	-1	0.0187217	-1.46105	0	1	100	100	22.2603	21.7739	21.9278	21.6007	21.6935	21.0811	21.2685	21.4676	21.517	21.8587	21.0357
IF4H_HUMAN	8	6	-1	3.04293e-06	-5.13053	0	1	100	100	21.7256	22.2531	22.1529	20.0081	19.8036	20.0812	19.5994	19.3522	19.8039	19.8274	19.0021
IF5A1_HUMAN	13	11	-1	2.93915e-07	-2.69008	0	1	100	100	26.4523	26.1674	26.2283	24.9887	24.5379	24.9882	24.9983	24.7445	24.7949	24.9204	24.8672
IF5A2_HUMAN	5	4	-1	0.000171768	-2.34336	0	1	100	100	26.4523	25.9436	25.9974	25.448	24.5624	24.8699	25.1367	24.5259	24.7815	24.9204	24.9752
IF5AL_HUMAN	10	9	-1	2.86329e-06	-2.62813	0	1	100	100	26.4523	26.1435	26.196	25.15	24.4622	24.9331	25.0128	24.7445	24.7681	24.9661	24.9222
IF5_HUMAN	10	10	-1	8.89275e-06	-2.49407	0	1	100	100	23.6625	23.1982	23.1441	22.3582	21.8899	21.9137	22.261	21.9193	21.7962	22.0226	21.9706
IF6_HUMAN	8	8	-1	2.16376e-05	-2.33657	0	1	100	100	23.8026	23.4851	23.9101	22.7677	22.1216	22.452	22.563	22.3205	22.4008	22.71	22.73
IFIT2_HUMAN	1	1	-1	0.0223758		0	0.411774	100	87.5	23.2775	22.7962	23.1049	24.6076	24.0693	24.5584	25.0635	24.1199	24.7353	22.8689
IKIP_HUMAN	1	1	0	0.401484		0	0.411774	100	87.5	18.3285	18.8612	18.3098	17.3591	18.6471	18.4756	18.4905	18.9046	17.9052	16.9284
IL18_HUMAN	3	3	-1	0.0316262		-1	0.032476	100	37.5	20.385	20.7682	20.6691	19.9191				18.559		19.35
ILEU_HUMAN	10	8	-1	0.000309517	-2.78167	0	1	100	100	24.1505	23.8206	23.4589	22.7322	22.2629	22.1602	22.6958	21.768	22.179	22.8875	21.987
ILF2_HUMAN	12	7	-1	0.0115299	-1.65867	0	1	100	100	23.3957	23.1999	23.307	22.9429	22.639	22.5945	22.62	22.698	22.835	22.5588	21.6787
ILF3_HUMAN	22	7	-1	0.0125725	-1.53273	0	1	100	100	23.4414	22.8262	23.2378	22.8424	22.4553	22.5175	23.0038	22.4567	22.0909	22.6896	22.3626
ILKAP_HUMAN	1	1	0	0.0614692		0	0.617947	66.6667	50	20.5834	20.303		19.3891	19.6557			18.6928	19.9023
ILK_HUMAN	3	3	-1	0.0400368		0	0.12888	100	62.5	20.4073	19.6292	19.9459	19.84	18.6299	19.1479			19.1318	19.2334
ILVBL_HUMAN	1	1	0			0	0.0810585	66.6667	12.5	20.0134		18.8458	20.0866
IMA1_HUMAN	8	6	-1	0.0025644	-1.73027	0	1	100	100	23.3256	23.045	23.3452	22.837	22.6458	22.4608	22.4639	22.4256	22.3912	22.5807	21.7756
IMA3_HUMAN	9	6	-1	0.00263117	-1.77583	0	1	100	100	23.6807	23.3205	23.5248	22.5372	22.7829	23.0963	22.6993	22.7788	23.0543	22.2729	22.2198
IMA4_HUMAN	2	2	0	0.10783		0	0.617947	66.6667	50		22.2072	21.5772		20.7463	21.5124		19.4999	20.4002
IMA5_HUMAN	2	2	-1	0.00691727		0	0.411774	100	87.5	21.4614	20.6343	21.3489	20.2349	20.6825	20.45	19.6074	19.8804	20.3434	19.8122
IMA6_HUMAN	3	3	-1	0.00070888		0	0.411774	100	87.5	21.2844	21.5267	21.3489	20.0389	20.4121	20.6134	19.6074	19.8804	20.5204	19.8122
IMA7_HUMAN	5	3	-1	0.000782947	-2.48475	0	1	100	100	18.8572	18.8411	18.8925	17.3533	18.0439	17.1886	17.4984	17.8525	18.2387	17.0289	17.1995
IMB1_HUMAN	24	19	-1	1.04905e-05	-2.44644	0	1	100	100	23.5294	23.3445	23.3022	22.3417	22.1034	22.1242	22.273	21.8176	22.024	22.3939	21.7329
IMDH2_HUMAN	15	9	-1	0.000139261	-1.53307	0	1	100	100	22.8754	22.4321	22.6424	22.0851	22.1545	22.0517	21.9056	22.1167	21.9815	22.1298	21.8434
IMMT_HUMAN	12	12	0	0.228251	1.12367	0	1	100	100	21.4223	21.0971	21.194	21.698	21.4469	21.3562	21.4132	21.505	21.5654	21.1045	21.1589
IN35_HUMAN	2	2	0	0.17823	1.38365	0	1	100	100	18.6139	19.4183	19.9337	19.6801	19.4374	20.0952	19.6553	19.3744	20.1911	19.4416	20.4484
INF2_HUMAN	12	8	-1	2.20455e-05	-2.66436	0	1	100	100	20.1414	20.0787	19.6924	18.3224	18.6392	19.0015	18.7597	18.4785	18.6077	18.5192	18.1283
INP4B_HUMAN	7	3	-1	0.00226118		0	0.12888	100	62.5	20.8927	20.7637	21.0119	19.2791	19.9951			18.7596	19.7539	19.3068
INT3_HUMAN	1	1	-1	0.0358846		0	0.12888	100	62.5	18.4447	19.2278	18.8802	17.6838	18.7953	17.8034		17.3591	17.316
IPO11_HUMAN	1	1	0	0.248481		0	0.617947	66.6667	50	14.4623		17.0337		14.6969	15.3142	13.7394	14.1811
IPO4_HUMAN	4	3	-1	0.00017796	-2.38414	0	1	100	100	19.8112	20.0613	19.7654	18.5887	19.2921	18.3688	18.564	18.5549	18.6179	18.8492	18.1712
IPO5_HUMAN	2	2	-1	0.0226526		0	0.231161	100	75	19.5196	19.2517	19.1107	19.003	18.4653	18.3951		18.639	18.0228		17.4398
IPO7_HUMAN	8	7	-1	5.22428e-06		0	0.411774	100	87.5	22.712	22.3771	22.3893	20.5839	19.5575	20.0701	19.4552	20.0663	20.137	19.9968
IPO9_HUMAN	7	4	-1	0.000622046	-2.558	0	1	100	100	19.4364	19.7496	20.2644	18.9467	18.6504	18.6152	18.6708	17.7002	18.5312	18.4313	18.1484
IPP2M_HUMAN	3	2	0			-1	0.000330173	100	0	21.5207	21.1465	20.4316
IPP2_HUMAN	3	2	0			-1	0.000330173	100	0	21.5207	21.1465	20.4316
IPYR2_HUMAN	3	3	0	0.182583	-1.32993	0	1	100	100	20.2926	19.7604	20.7402	19.6991	20.1586	20.1829	19.9831	19.5228	20.3726	19.1615	19.7438
IPYR_HUMAN	12	10	-1	8.38736e-06	-4.78513	0	1	100	100	23.9074	23.6371	23.881	21.9257	21.3054	21.0234	21.8739	21.3497	21.1129	22.1507	21.658
IQGA1_HUMAN	42	25	-1	0.000235071	-1.84059	0	1	100	100	24.2811	24.0426	24.2064	23.713	23.3552	23.4737	23.2255	23.0586	23.3174	23.3062	22.9226
IQGA3_HUMAN	1	1	0			-1	0.0101295	66.6667	0		15.9972	16.27
IREB2_HUMAN	1	1	0			-1	0.000330173	100	0	19.6659	19.4682	20.0776
ISG15_HUMAN	2	2	-1	0.00329305	-3.23054	0	1	100	100	22.0331	21.7378	21.6516	21.5043	20.2175	20.0072	19.8634	19.1371	19.5688	20.5883	20.0392
ISLR2_HUMAN	1	1	0	0.423992	1.58886	0	1	100	100	14.3832	18.1165	18.79	17.0699	17.7337	18.3008	17.8185	17.26	18.1717	17.8696	17.8923
ISOC1_HUMAN	1	1	-1	0.0370507		0	0.205316	66.6667	25	21.8841	21.1512		19.5988	19.1839
ISOC2_HUMAN	2	2	0	0.38733	-1.17707	0	1	100	100	18.7133	19.7011	19.4456	19.0717	19.4103	19.1168	18.9802	19.4292	19.2478	18.4727	18.683
IST1_HUMAN	1	1	-1	0.00305548	-2.14597	0	1	100	100	22.3266	22.5596	22.3003	21.1534	20.6624	20.9982	21.4096	21.0257	21.2165	21.921	21.9642
ITA2_HUMAN	6	6	0	0.0998989	-1.24827	0	1	100	100	21.7163	21.3851	21.3155	21.4974	21.2051	21.245	20.8108	21.4081	21.3175	20.8223	20.9129
ITA3_HUMAN	6	3	-1	0.00950479	-1.53194	0	1	100	100	22.5534	22.0487	22.3851	21.6293	21.6386	22.1472	21.8365	21.8141	21.249	21.4565	21.9383
ITA6_HUMAN	3	3	0	0.554475	-1.12191	0	1	100	100	21.1095	19.8827	20.7988	20.4712	20.0945	20.644	20.6074	20.7423	20.2042	19.9776	20.7068
ITAV_HUMAN	6	4	-1	0.00535868	-1.93877	0	1	100	100	21.9037	21.1743	21.1262	21.0639	20.1983	20.7249	20.456	19.7852	20.3671	20.4605	20.514
ITB1_HUMAN	19	8	-1	3.903e-06	-1.73911	0	1	100	100	24.1433	24.1762	24.0717	23.534	23.126	23.3774	23.3073	23.4029	23.1997	23.2751	23.434
ITB4_HUMAN	4	3	-1	0.00164713	-2.04382	0	1	100	100	22.263	21.6718	21.5785	20.6086	20.4239	20.4075	21.1147	20.9844	21.1576	20.5744	21.1807
ITB6_HUMAN	4	4	0	0.31136	-1.26368	0	1	100	100	21.6294	20.6116	20.9084	21.1338	20.87	20.4094	20.8116	21.1105	20.8443	19.7557	20.762
ITPR3_HUMAN	1	1	0			0	0.0810585	33.3333	87.5	19.9221			20.056	19.1496	19.4696	18.768	18.7259	19.0939	18.3901
IVD_HUMAN	1	1	0			0	0.0810585	66.6667	12.5		18.8826	19.0105							16.5969
JAM1_HUMAN	3	3	-1	2.80277e-06	-2.49529	0	1	100	100	22.7553	22.6082	22.6214	21.2099	21.285	21.3636	21.3597	21.7374	21.2052	21.058	21.5205
JIP4_HUMAN	1	1	-1	3.80718e-05	-1.57791	0	1	100	100	22.6729	22.7493	22.8181	22.2498	22.1317	21.9869	21.8405	22.0937	21.9877	22.2449	22.1748
K0020_HUMAN	1	1	-1	0.0145486		0	0.231161	100	75	19.9092	20.3255	20.5598	19.6454	19.7417	19.7652		19.2446	19.2902	18.7431
K1143_HUMAN	1	1	0			-1	0.0101295	66.6667	0	20.9218	19.913
K1468_HUMAN	1	1	0	0.0670818		-1	0.032476	100	37.5	19.1274	18.9228	18.156		17.467			16.6705		18.16
K1967_HUMAN	5	5	0	0.834773		0	0.411774	100	87.5	20.8752	20.8433	20.0612	19.5442	20.6143		19.8086	20.5388	20.7431	20.4705	21.7496
K1C10_HUMAN	1	1	1	0.0169886	1.27441	0	1	100	100	28.1214	27.6979	27.8335	28.4755	28.1285	28.4196	28.1673	28.0332	28.3699	28.1008	28.1782
K1C12_HUMAN	2	2	1	0.0480448	1.23611	0	1	100	100	28.3002	27.6979	27.8232	28.4602	28.2185	28.3981	28.2261	28.0353	28.2507	28.0712	28.31
K1C13_HUMAN	7	2	-1	0.0055052	-1.33359	0	1	100	100	24.052	23.7711	23.7618	23.5718	23.5543	23.6043	23.2822	23.4408	23.6337	23.1929	23.2904
K1C14_HUMAN	12	3	1	5.95854e-05	1.59225	0	1	100	100	23.0946	23.0134	22.9722	23.791	23.8617	23.7028	23.9175	23.4937	23.656	23.666	23.4936
K1C15_HUMAN	6	2	1	0.0309702	1.56091	0	1	100	100	28.059	27.6979	27.8335	28.4755	29.3669	28.3274	28.5174	28.2622	28.224	28.0813	28.7923
K1C16_HUMAN	7	2	0	0.13976	-1.20049	0	1	100	100	24.1419	23.3898	23.5923	23.6167	23.5867	23.4144	23.168	23.5392	23.6337	23.2628	23.3335
K1C17_HUMAN	37	13	1	2.47894e-06	1.61212	0	1	100	100	27.7921	27.6669	27.4999	28.4755	28.3328	28.3014	28.2428	28.2655	28.3406	28.3506	28.4261
K1C18_HUMAN	60	21	1	0.00473744	1.46652	0	1	100	100	28.6036	28.3539	28.3717	28.9592	28.6921	29.0707	28.8934	29.1376	28.7907	28.9554	29.4645
K1C19_HUMAN	63	18	-1	6.63398e-08	-1.47252	0	1	100	100	28.77	28.6071	28.6484	28.1136	28.129	28.061	28.0911	28.0927	28.1122	28.1641	28.1712
K1C20_HUMAN	2	2	-1	0.0440709	-1.16472	0	1	100	100	23.8533	23.6221	23.5923	23.5858	23.5293	23.4328	23.2492	23.5055	23.6629	23.3052	23.4832
K1C23_HUMAN	20	7	-1	0.00462035	-1.43024	0	1	100	100	24.4698	24.121	24.6029	24.1145	23.9463	23.9619	23.6114	23.6298	23.8707	24.0948	23.8239
K22E_HUMAN	5	2	0	0.376032	1.37467	0	1	100	100	28.9157	28.5261	28.6648	29.0226	28.831	28.671	29.6927	29.0357	27.7542	29.8909	30.3923
K22O_HUMAN	3	2	0	0.376032	1.37467	0	1	100	100	28.9157	28.5261	28.6648	29.0226	28.831	28.671	29.6927	29.0357	27.7542	29.8909	30.3923
K2C1B_HUMAN	1	1	1	0.00604164	1.28118	0	1	100	100	28.9157	28.5261	28.6648	29.2715	28.8601	29.1064	29.0277	29.0065	28.9681	29.0379	29.1993
K2C1_HUMAN	2	2	0	0.0853158	-1.24863	0	1	100	100	29.5664	29.0507	29.1848	29.187	28.8514	29.1064	28.9929	29.0986	29.09	28.7841	28.4652
K2C3_HUMAN	3	2	0	0.376032	1.37467	0	1	100	100	28.9157	28.5261	28.6648	29.0226	28.831	28.671	29.6927	29.0357	27.7542	29.8909	30.3923
K2C4_HUMAN	3	2	-1	0.00121362	-1.32996	0	1	100	100	27.1131	27.0988	27.0447	26.6165	26.7718	26.8308	26.5776	26.7275	26.8	26.688	26.381
K2C5_HUMAN	7	3	0	0.100002	1.52445	0	1	100	100	28.9157	28.5261	28.6648	29.2715	28.8019	29.0669	29.0277	29.0648	28.9681	29.8909	30.3923
K2C6A_HUMAN	8	3	0	0.100002	1.52445	0	1	100	100	28.9157	28.5261	28.6648	29.2715	28.8019	29.0669	29.0277	29.0648	28.9681	29.8909	30.3923
K2C6B_HUMAN	7	2	-1	0.00679043	-1.57679	0	1	100	100	25.2053	24.8193	24.8567	24.5207	24.3124	24.4308	24.3976	24.4751	24.5181	24.1186	23.6541
K2C6C_HUMAN	7	2	-1	0.00679043	-1.57679	0	1	100	100	25.2053	24.8193	24.8567	24.5207	24.3124	24.4308	24.3976	24.4751	24.5181	24.1186	23.6541
K2C71_HUMAN	1	1	1	0.00604164	1.28118	0	1	100	100	28.9157	28.5261	28.6648	29.2715	28.8601	29.1064	29.0277	29.0065	28.9681	29.0379	29.1993
K2C72_HUMAN	4	3	1	0.00377569	1.24664	0	1	100	100	28.9157	28.6806	28.5842	29.1413	28.9486	28.9518	28.9637	29.1484	28.9682	29.0379	29.1993
K2C73_HUMAN	1	1	1	0.00604164	1.28118	0	1	100	100	28.9157	28.5261	28.6648	29.2715	28.8601	29.1064	29.0277	29.0065	28.9681	29.0379	29.1993
K2C74_HUMAN	1	1	1	0.00604164	1.28118	0	1	100	100	28.9157	28.5261	28.6648	29.2715	28.8601	29.1064	29.0277	29.0065	28.9681	29.0379	29.1993
K2C75_HUMAN	6	2	0	0.376032	1.37467	0	1	100	100	28.9157	28.5261	28.6648	29.0226	28.831	28.671	29.6927	29.0357	27.7542	29.8909	30.3923
K2C78_HUMAN	1	1	1	0.00604164	1.28118	0	1	100	100	28.9157	28.5261	28.6648	29.2715	28.8601	29.1064	29.0277	29.0065	28.9681	29.0379	29.1993
K2C79_HUMAN	8	4	1	0.00737683	1.24115	0	1	100	100	28.9157	28.6806	28.5842	29.0904	28.9043	28.914	28.9957	29.1066	28.9681	29.056	29.2731
K2C7_HUMAN	70	26	1	0.000226336	1.58588	0	1	100	100	26.0725	25.7021	25.7165	26.4017	26.3778	26.4021	26.5678	26.4707	26.3484	26.5993	26.7975
K2C80_HUMAN	9	4	-1	0.000123476	-1.95612	0	1	100	100	27.9232	27.4786	27.2133	26.6678	26.6025	26.7294	26.3586	26.5465	26.8209	26.4251	26.4122
K2C8_HUMAN	90	38	1	0.00484673	1.78262	0	1	100	100	28.7258	28.2053	28.0608	29.2715	28.9389	29.0389	29.0462	29.0852	28.6922	29.5621	29.6823
K6PL_HUMAN	6	6	-1	0.000139768	-2.26222	0	1	100	100	22.5116	22.4852	22.1792	21.545	21.076	20.8652	21.2724	21.3857	20.8398	21.6367	21.0934
K6PP_HUMAN	33	24	-1	2.01704e-05	-2.71908	0	1	100	100	24.4173	23.9645	24.1594	22.994	22.9127	22.8677	22.6794	22.5285	22.7892	22.9492	22.1779
KAD1_HUMAN	1	1	-1	8.09249e-05	-3.74684	0	1	100	100	19.8174	19.2382	19.6741	18.2522	17.9637	17.5884	17.487	16.756	17.6267	17.7981	17.8952
KAD2_HUMAN	12	4	-1	2.82451e-05	-1.63547	0	1	100	100	23.9021	23.6696	23.8676	22.8637	23.0546	23.1917	23.0727	23.17	23.3114	22.9934	23.1697
KAD3_HUMAN	1	1	0			-1	0.0101295	66.6667	0	20.0105		20.3589
KAD4_HUMAN	6	6	-1	0.00963614	-1.78861	0	1	100	100	22.8933	22.2078	22.4344	21.3903	21.5569	21.9326	22.0608	22.2764	21.571	21.0994	21.4965
KANL1_HUMAN	1	1	-1	0.00711794		0	0.897784	66.6667	62.5		21.9341	21.9336		20.5875	20.9369		20.1164	19.7428	19.7884
KAP0_HUMAN	3	3	-1	0.00781004		0	0.12888	100	62.5	17.6525	17.7188	17.4123		18.2811		18.394		19.156	19.2872	18.4717
KAP2_HUMAN	4	2	0			-1	0.000330173	100	0	22.5705	22.328	22.1945
KAP3_HUMAN	1	1	0			-1	0.000330173	100	0	22.5705	22.2261	22.2965
KAPCA_HUMAN	1	1	0			-1	0.00376819	100	12.5	17.588	17.6483	16.5991							16.4241
KAPCB_HUMAN	1	1	0			-1	0.00376819	100	12.5	17.588	17.6483	16.5991							16.4241
KCC2D_HUMAN	1	1	0	0.745832	1.04222	0	1	100	100	21.9158	21.6024	21.9914	22.1999	21.9687	21.9566	22.1132	21.5045	22.1637	21.5147	21.7486
KCMF1_HUMAN	3	3	-1	0.0478738	-1.55626	0	1	100	100	19.3472	18.5679	18.6926	18.4077	18.8026	17.622	18.1281	18.0519	17.7714	18.4585	18.6068
KCNN4_HUMAN	1	1	-1	0.00949305		0	0.231161	100	75	17.8998	18.8356	18.7353	16.6876	17.7839	17.679	16.9858	17.6053	17.3418
KCY_HUMAN	12	9	-1	3.79288e-05	-2.60784	0	1	100	100	23.3429	23.1775	23.211	22.2877	21.5707	21.9272	21.5089	21.5186	21.8391	22.0385	22.197
KHDR1_HUMAN	7	2	-1	0.00360626	-3.5109	0	1	100	100	23.5402	23.5411	23.5266	22.2967	22.3338	22.1101	21.5516	21.6347	22.6438	20.7181	20.5041
KHDR3_HUMAN	1	1	-1	0.00825237		-1	0.0130609	100	25	22.6045	22.6481	23.0275	20.0921					20.9361
KIF1A_HUMAN	4	3	-1	0.00583082		0	0.411774	100	87.5	19.1162	19.3995	20.091	17.7036	18.9353	17.7177	17.0775	17.7256	18.6904	17.9835
KIF23_HUMAN	2	2	0	0.200744		0	0.411774	100	87.5	20.7916	19.8215	20.5822	19.9831	19.6874		20.3761	17.7052	19.4654	19.7187	20.3145
KIF4A_HUMAN	1	1	0			-1	0.0101295	66.6667	0		16.1331	16.4582
KIF5A_HUMAN	3	2	-1	0.00635901	-1.49424	0	1	100	100	20.8855	20.384	20.7374	20.435	20.2903	20.1693	19.8406	20.0898	20.0995	19.682	20.11
KIF5C_HUMAN	3	2	-1	0.00635901	-1.49424	0	1	100	100	20.8855	20.384	20.7374	20.435	20.2903	20.1693	19.8406	20.0898	20.0995	19.682	20.11
KIME_HUMAN	2	2	-1	0.0445773	-1.73162	0	1	100	100	19.0632	20.4209	20.4352	18.698	19.544	19.6429	19.3224	19.1906	19.4929	18.7381	18.819
KINH_HUMAN	13	9	-1	0.000344693	-1.76331	0	1	100	100	22.3635	22.3933	22.1617	21.8126	21.5172	21.634	21.2717	21.4278	21.6481	21.0574	21.5343
KITH_HUMAN	4	4	-1	0.00342246		0	0.411774	100	87.5	21.3939	21.1552	21.2855	20.1132	19.5937	17.913	19.0847	19.4923	20.2324	19.0746
KLC1_HUMAN	1	1	-1	0.0314383		0	0.411774	100	87.5	18.9371	20.2477	20.0654	18.153	19.5997	18.9021	18.8545	18.9941		18.3173	18.2784
KLK6_HUMAN	3	3	0			-1	0.000330173	100	0	21.9969	21.5339	21.8401
KPCI_HUMAN	6	2	0	0.606648		-1	0.0130609	100	25	20.6388	19.8428	19.9894	20.4549	19.2188
KPRB_HUMAN	1	1	0	0.586505		0	0.205316	66.6667	25	19.7656		18.6686	19.3148	18.0386
KPYM_HUMAN	71	40	-1	1.93655e-05	-2.14985	0	1	100	100	28.9511	28.7041	28.7974	28.0338	27.4261	27.6032	27.8208	27.4715	27.6039	27.8828	27.864
KPYR_HUMAN	2	2	-1	0.0413417	-2.22623	0	1	100	100	28.7588	28.3703	28.499	27.6402	26.9885	26.6764	27.6726	27.1614	26.1358	28.3426	28.4873
KRT35_HUMAN	1	1	-1	0.00264383	-1.87147	0	1	100	100	26.2415	25.9123	25.685	25.3257	25.2749	25.4141	24.8444	24.9192	25.3135	24.7665	24.4784
KRT84_HUMAN	3	2	0	0.376032	1.37467	0	1	100	100	28.9157	28.5261	28.6648	29.0226	28.831	28.671	29.6927	29.0357	27.7542	29.8909	30.3923
KT222_HUMAN	1	1	0	0.0742658	-1.13002	0	1	100	100	26.5262	26.2917	26.2917	26.2543	26.1713	26.1507	26.0298	26.1712	26.3914	26.0471	26.3324
KT3K_HUMAN	1	1	-1	0.0401291		0	0.385179	66.6667	37.5		18.8502	19.3067	18.199	17.384	17.9507
KTHY_HUMAN	2	2	0	0.894037		-1	0.0130609	100	25	21.0778	19.3371	19.8168		20.3715				19.5705
KTN1_HUMAN	9	4	-1	0.000727805	-1.84778	0	1	100	100	22.5688	22.5327	22.2007	21.6191	21.5888	21.7034	21.3745	21.5304	21.7925	21.8128	20.9649
KYNU_HUMAN	2	2	-1	0.0250622	-2.07979	0	1	100	100	21.5951	20.111	21.3614	20.4142	20.1466	19.9354	20.5009	19.1211	19.7333	20.4282	19.4487
L2GL2_HUMAN	3	2	-1	0.0367261		0	0.231161	100	75	20.4824	20.7186	20.4463	20.29	18.9449	19.2002	17.8076	19.0126	19.9515
LACB2_HUMAN	2	2	-1	0.0278175		-1	0.032476	100	37.5	20.4234	20.3058	20.898					19.2719	19.8814	19.803
LAD1_HUMAN	12	4	-1	0.0206503		0	0.0680168	100	50	21.1978	21.5826	22.3259	20.5497				19.5393	20.4273	20.7228
LAMA3_HUMAN	4	4	0	0.119229	-1.50761	0	1	100	100	22.1277	21.3516	21.1993	20.6071	20.4996	20.4359	21.5646	20.7773	21.1686	20.8519	21.8335
LAMA5_HUMAN	2	2	-1	3.82903e-06		0	0.12888	100	62.5	20.1651	19.9648	20.0504	16.4717	16.9741	17.325		16.732			16.6381
LAMB1_HUMAN	2	2	-1	0.0181436		0	0.385179	66.6667	37.5	19.0639	18.5447		15.6357			15.3318		16.8064
LAMB3_HUMAN	14	10	-1	0.000961234	-4.03975	0	1	100	100	21.0336	20.2403	20.639	17.9479	17.768	18.2095	19.1015	18.7723	18.9712	18.4269	19.7897
LAMC1_HUMAN	1	1	0	0.074435		0	0.12888	100	62.5	19.2553	18.2378	19.1758	18.3194	18.245		18.0585	18.534		18.4547
LAMC2_HUMAN	11	7	-1	0.00490727		0	0.411774	100	87.5	22.6479	21.9399	21.3406	20.2241	20.021		20.4369	20.3209	20.6719	19.3973	21.3573
LAMP2_HUMAN	1	1	-1	0.0206633		0	0.411774	100	87.5	21.8947	22.5095	22.5126	20.7572	21.248	21.7201		21.6059	21.9038	20.6335	20.1888
LANC1_HUMAN	1	1	0			-1	0.0101295	66.6667	0		20.6069	20.4081
LAP2A_HUMAN	17	7	-1	0.000881512	-1.69477	0	1	100	100	24.552	24.1091	23.9891	23.5551	23.5376	23.3081	23.1912	23.3046	23.8581	23.5166	23.3739
LAP2B_HUMAN	10	7	-1	0.00342092	-1.75147	0	1	100	100	24.4449	24.1088	23.9891	23.9712	23.4499	22.8568	23.1912	23.2446	23.331	23.5602	23.3739
LAP2_HUMAN	1	1	-1	0.0206108		0	0.78488	66.6667	75	19.1298		18.5486	17.8179	17.9686	17.9235	17.0709	16.6198	17.6331
LAR4B_HUMAN	1	1	0			0	0.0810585	33.3333	87.5			18.5465	20.4056	20.4082	19.6749	20.3347	19.5655	18.4393	19.7437
LARP1_HUMAN	2	2	0	0.595915	1.15557	0	1	100	100	18.167	19.7163	19.5607	19.1305	19.8603	19.3437	19.3619	18.5284	19.1235	19.6684	19.8363
LASP1_HUMAN	16	10	-1	5.81836e-06	-2.44904	0	1	100	100	24.582	24.0496	24.1403	23.1756	23.1694	22.8829	22.9105	22.6364	22.9748	22.9561	23.0147
LAT1_HUMAN	3	3	-1	0.00802962	-1.31854	0	1	100	100	23.4826	23.4058	23.0287	22.7834	23.066	23.0651	22.7312	23.0981	22.7942	22.9018	22.8145
LA_HUMAN	19	7	-1	0.000852729	-1.41788	0	1	100	100	24.0853	23.7037	23.7472	23.5041	23.1827	23.3528	23.2153	23.2745	23.5589	23.3075	23.3373
LBR_HUMAN	1	1	0	0.455154		0	0.411774	100	87.5	21.3294	20.192	20.7945	20.7977	20.6624	20.4628	20.5287	20.6763	20.7668	20.267
LC7L2_HUMAN	5	5	0	0.258989	-1.20873	0	1	100	100	20.5036	20.6255	20.6196	20.2068	20.5654	20.8344	19.9307	20.4414	20.611	19.6878	20.1978
LC7L3_HUMAN	2	2	-1	0.0471095		0	0.411774	100	87.5	21.6625	21.4258	21.4488	20.8441	21.3485	20.4312	19.767	21.1906	20.6784	21.0333
LCLT1_HUMAN	1	1	-1	0.000433637		0	0.12888	100	62.5	22.1933	21.8923	22.0328	20	20.0485			20.4589	20.7739	19.6621
LDH6A_HUMAN	4	4	-1	1.28026e-05	-2.98159	0	1	100	100	26.7767	26.5194	26.5127	25.1647	24.8633	25.0768	25.0793	24.7537	24.663	25.6271	24.9869
LDH6B_HUMAN	1	1	-1	7.96772e-06	-3.0083	0	1	100	100	26.7669	26.5194	26.5507	25.0402	25.0003	25.0768	25.0793	24.8032	24.663	25.6271	24.8973
LDHA_HUMAN	30	25	-1	1.6001e-07	-4.7005	0	1	100	100	26.38	26.3478	26.4438	24.3311	23.9454	24.4233	23.8924	23.8956	24.2254	24.5484	24.0002
LDHB_HUMAN	30	22	-1	8.67561e-07	-3.24095	0	1	100	100	28.9788	28.8165	28.786	27.3667	26.9257	27.1353	27.2494	26.8191	27.047	27.5366	27.2322
LDHC_HUMAN	2	2	-1	8.70885e-07	-3.16371	0	1	100	100	29.0623	28.7117	28.7265	27.3571	26.9194	27.1353	27.2494	26.946	27.047	27.5418	27.1792
LEG1_HUMAN	4	4	-1	0.000485481	-3.00215	0	1	100	100	22.859	22.6617	22.8673	21.9884	20.7781	21.1425	20.6041	21.0186	20.8475	21.6866	21.6142
LEG3_HUMAN	5	5	-1	1.24381e-05	-2.52835	0	1	100	100	25.679	25.243	25.4703	24.5621	23.918	24.2547	23.8135	23.9822	24.1927	24.0797	24.2043
LEG4_HUMAN	1	1	0			1	0.000330173	0	100				22.0372	22.309	21.848	23.448	22.0163	21.1949	22.0063	24.8988
LEO1_HUMAN	1	1	-1	0.00134178		0	0.444882	66.6667	87.5	16.59		15.8557	18.4074	18.493	17.8065	17.7986	17.5161		17.5657	18.326
LETM1_HUMAN	2	2	0	0.449748		0	0.231161	100	75	18.6169	18.7092	19.005	19.0361	18.9779	18.5331	18.3745	18.2662	18.4846
LG3BP_HUMAN	9	7	-1	1.44896e-07	-2.19551	0	1	100	100	23.4336	23.4264	23.5613	22.466	22.2701	22.3603	22.436	22.2313	22.5036	22.2982	22.1482
LGMN_HUMAN	1	1	0			-1	0.0101295	66.6667	0	22.0911		22.0419
LGUL_HUMAN	2	2	0			-1	0.000330173	100	0	21.3042	20.4158	19.1307
LHPP_HUMAN	1	1	-1	9.51744e-05	-3.78703	0	1	100	100	20.0522	19.5432	19.8718	18.5403	17.4997	17.8134	18.2903	17.0484	17.9041	17.9964	18.118
LIMA1_HUMAN	3	2	0	0.66895		-1	0.032476	100	37.5	20.6546	19.8518	20.1783	20.4475	20.5209				20.0878
LIMS1_HUMAN	2	2	-1	0.0447126		0	0.231161	100	75	21.0305	19.7286	19.9227	19.8565		19.6426	19.5633		18.7927	18.7765	19.1439
LIMS2_HUMAN	1	1	0			0	0.0810585	66.6667	12.5		19.7422	19.9363	19.8701
LIN7C_HUMAN	1	1	0	0.232247	-1.2672	0	1	100	100	22.054	21.4978	21.1844	21.6417	21.1136	20.7666	21.6125	21.2127	20.6781	21.2412	21.6304
LIS1_HUMAN	4	3	-1	0.0337183	-1.66378	0	1	100	100	22.7827	22.3664	22.0234	21.9812	21.7545	21.3165	22.0297	21.6583	21.9684	21.8359	20.7063
LKHA4_HUMAN	18	15	-1	6.60111e-06	-3.49131	0	1	100	100	23.9643	23.6972	23.6737	22.4907	21.773	21.9043	22.1506	21.6329	21.6249	22.2973	21.9235
LMA2L_HUMAN	1	1	0			1	0.0101295	33.3333	100	18.2213			18.5565	19.2994	19.7535	19.0543	19.0532	19.5516	19.4269	18.1922
LMAN1_HUMAN	8	8	0	0.141428	-1.37016	0	1	100	100	22.9387	22.6645	22.5345	22.5909	22.5976	22.3689	22.5361	22.1366	22.4692	22.1518	21.2148
LMAN2_HUMAN	10	9	-1	0.000197952	-4.15746	0	1	100	100	22.0562	22.0713	22.0222	20.3831	19.9675	19.6398	20.1823	18.9261	20.0359	20.904	19.9149
LMCD1_HUMAN	4	4	0	0.121047	-1.47297	0	1	100	100	18.7215	18.4467	17.8354	18.0253	17.8464	18.2453	17.9102	17.2742	17.9702	16.7986	18.1363
LMNA_HUMAN	52	14	-1	0.000222718	-1.78136	0	1	100	100	25.9562	25.5753	25.5721	25.0354	24.9445	25.0836	24.7224	24.8797	25.0713	24.5378	24.6711
LMNB1_HUMAN	30	9	-1	0.000384901	-1.88135	0	1	100	100	23.752	23.2222	23.3248	22.8533	22.663	22.5691	22.1964	22.7048	22.5872	22.3602	22.236
LMNB2_HUMAN	10	10	0	0.564323	-1.07464	0	1	100	100	24.0354	23.3221	23.1623	23.4941	23.5143	23.3435	23.3122	23.4077	23.4515	23.5927	23.1058
LMO7_HUMAN	1	1	-1	0.00177321		0	0.411774	100	87.5	21.9874	21.0188	20.3265	23.1825	22.9683		23.6837	23.1813	23.6221	22.0365	23.7045
LONM_HUMAN	13	3	1	0.0303859	1.90808	0	1	100	100	19.5535	21.1277	19.2535	20.5918	20.7528	21.1696	20.7153	21.2592	20.6189	21.2653	20.9102
LPIN1_HUMAN	1	1	-1	0.009362		0	0.411774	100	87.5	18.7172	19.1132	19.4926	18.0332	18.7669	18.5808	18.285	17.7331	18.1239	17.7117
LPPRC_HUMAN	31	12	-1	0.000225693	-1.83664	0	1	100	100	22.847	22.9988	22.9256	22.0211	22.2047	22.3614	21.8258	22.0832	22.1449	22.1589	21.5738
LPP_HUMAN	2	2	0	0.149461		0	0.411774	100	87.5	21.7959	21.3528	21.1394	21.4192	21.0643	21.2613	20.82	20.7628	21.1476	21.3807
LR16A_HUMAN	1	1	0	0.839605		0	0.411774	100	87.5	22.1469	21.9073	21.7877	21.7866	21.6016	22.0519		21.3588	20.9856	22.6282	22.6625
LRC20_HUMAN	1	1	0			1	0.000330173	0	100				15.8271	16.3436	16.5748	16.9658	16.467	16.0349	15.8341	18.1791
LRC47_HUMAN	3	2	0			-1	0.000330173	100	0	20.2751	20.3882	19.581
LRC59_HUMAN	10	4	-1	1.31875e-07	-1.79523	0	1	100	100	24.9922	24.9712	25.132	24.3317	24.0637	24.1237	24.1621	24.1491	24.2034	24.2682	24.1991
LRRC1_HUMAN	1	1	0	0.132583		0	0.411774	100	87.5	21.3684	20.5166	20.5372	20.9094	20.3837	19.8461		20.0906	20.5491	20.4333	19.3449
LRRF1_HUMAN	9	4	-1	0.00359565	-1.92715	0	1	100	100	22.3635	21.9672	21.8307	21.6756	21.414	21.0551	21.4635	20.658	20.6552	21.0369	20.9002
LS14A_HUMAN	2	2	-1	0.0088146		0	0.12888	100	62.5	21.2014	21.0869	21.0962	20.6036		19.5644		20.2176	19.466	20.2422
LSG1_HUMAN	2	2	-1	0.0408433		0	0.0680168	100	50	19.6568	22.0632	19.3811		17.7426			18.2764	17.2823	14.3416
LSM12_HUMAN	2	2	0	0.192341	-1.24051	0	1	100	100	21.8062	21.5908	21.5552	21.3288	21.6717	21.4618	21.4134	21.1207	21.3802	21.7548	20.5871
LSM1_HUMAN	1	1	0	0.244722		0	0.231161	100	75	22.2981	20.0329	20.5565	21.4052	20.9109			19.2332	19.3586	19.6559	19.9423
LSM2_HUMAN	4	3	-1	0.00123069	-1.87442	0	1	100	100	21.2303	20.9988	21.0139	20.6075	19.9149	20.23	20.3547	20.1602	20.5259	19.9153	19.688
LSM3_HUMAN	3	3	0			1	0.032476	0	62.5				20.331	19.5353		19.3861	19.1337			20.9718
LSM4_HUMAN	2	2	-1	0.00010645		0	0.411774	100	87.5	22.3653	22.1807	22.2578	20.065	20.1344	20.0639	21.2996	20.5924	20.2454	20.2311
LSR_HUMAN	3	3	0			-1	0.00376819	100	12.5	19.7068	18.9609	19.0948			18.0334
LUC7L_HUMAN	2	2	0	0.216148	-1.21512	0	1	100	100	20.5036	20.6255	20.7547	20.2006	20.5654	20.9404	19.9307	20.3499	20.6492	20.1201	20.0185
LUR1L_HUMAN	1	1	0	0.0587925	-1.9015	0	1	100	100	19.4516	19.04	18.9505	18.2162	18.9019	17.0219	17.2724	18.3221	18.5528	18.6635	18.8109
LXN_HUMAN	1	1	0			-1	0.00376819	100	12.5	22.5734	21.6877	21.6821							20.4338
LY6E_HUMAN	1	1	0			-1	0.000330173	100	0	21.0982	21.1107	19.8237
LY75_HUMAN	1	1	0	0.636906		0	0.231161	100	75	17.1965	15.5635	15.6869	15.9524		15.9243		16.1182	16.525	14.7696	16.1396
LYAG_HUMAN	4	4	0	0.35713		0	0.411774	100	87.5	16.8433	16.4108	16.4923	15.6136	16.4553	16.9013	16.006	15.6239	14.7604		17.2183
LYAR_HUMAN	1	1	-1	0.000100327		0	0.411774	100	87.5	20.3588	20.0115	19.8397	18.5853	18.7547	18.6189	18.4186	18.3552	18.5239	17.6634
LYPA1_HUMAN	3	2	-1	9.49011e-06		0	0.231161	100	75	21.558	21.7897	21.6644	20.2043	19.9573		20.1254	19.7324	19.6388		20.179
LYPA2_HUMAN	2	2	-1	0.00103452	-4.71773	0	1	100	100	21.2095	20.7686	21.2852	19.3281	17.7627	18.3613	19.8315	17.8606	18.8656	19.3294	19.4581
LYSM2_HUMAN	1	1	0	0.549897	1.30661	0	1	100	100	20.8111	19.2373	20.0894	20.7256	20.2733	20.7022	20.8981	20.2983	21.3153	18.2389	21.0023
M3K10_HUMAN	1	1	-1	0.00012207	-1.62951	0	1	100	100	24.0109	23.7392	23.7769	23.1375	22.8497	23.127	23.1772	23.2172	23.005	23.1626	23.4271
M3K11_HUMAN	2	2	-1	0.00198648	-1.62005	0	1	100	100	24.0109	23.7392	23.7769	23.3097	23.1226	23.5651	23.1772	22.7325	23.005	22.9349	23.3235
M3K9_HUMAN	1	1	-1	0.00012207	-1.62951	0	1	100	100	24.0109	23.7392	23.7769	23.1375	22.8497	23.127	23.1772	23.2172	23.005	23.1626	23.4271
M3KL4_HUMAN	1	1	-1	0.00012207	-1.62951	0	1	100	100	24.0109	23.7392	23.7769	23.1375	22.8497	23.127	23.1772	23.2172	23.005	23.1626	23.4271
MA7D1_HUMAN	2	2	-1	0.0331318	-1.66844	0	1	100	100	18.5544	16.9122	17.3945	17.026	16.8887	17.0496	16.6676	16.7167	16.8652	16.6513	17.1899
MACC1_HUMAN	2	2	0			-1	0.00376819	100	12.5	17.4273	16.1869	17.9852				17.0443
MACD1_HUMAN	2	2	0	0.867859		0	0.897784	66.6667	62.5	20.0736	18.8318		19.874	19.9077			19.8202	19.5406	18.5853
MACF1_HUMAN	6	3	-1	0.00328912		0	0.444882	66.6667	87.5		17.6879	17.4501		14.9509	16.4633	15.8058	15.517	16.1143	15.1975	16.2138
MAGD2_HUMAN	1	1	0			-1	0.0101295	66.6667	0		20.0047	21.1372
MAK16_HUMAN	2	2	0	0.141181	1.27122	0	1	100	100	23.5777	22.4185	22.8277	23.4005	23.0815	23.1168	23.2712	23.3794	23.1297	23.3274	23.5938
MAN1_HUMAN	1	1	0			-1	0.000330173	100	0	17.4129	15.8479	17.003
MANF_HUMAN	5	5	-1	0.000414459		0	0.411774	100	87.5	23.3756	23.0611	23.0987	20.8542	20.391	21.1844		19.6777	19.9693	21.6099	21.2173
MAOM_HUMAN	5	2	0			1	0.00376819	0	87.5				19.5216	19.4993	19.54	19.2385	19.1907	19.7827	20.0403
MAOX_HUMAN	2	2	-1	0.0143933		0	0.411774	100	87.5	19.2043	19.0039	18.197	18.0266	17.9186		18.4556	17.2874	17.8866	17.7711	17.1045
MAP11_HUMAN	3	2	0			-1	0.000330173	100	0	21.6351	21.4098	21.1903
MAP2_HUMAN	2	2	0	0.255168		0	0.411774	100	87.5	17.8971	17.8745	19.4019	18.1438	18.2096	17.8777	18.6462	16.8004	17.8091	16.7581
MAP4_HUMAN	16	13	-1	0.00126652	-1.76991	0	1	100	100	21.9282	21.5623	21.5445	21.1521	20.8354	20.8778	20.7953	20.4113	21.0642	21.1657	20.5353
MARCS_HUMAN	2	2	-1	0.0400106		0	0.0680168	100	50	19.4946	20.5315	19.1452		17.8047	17.9993		18.8759		18.8777
MARE1_HUMAN	16	9	-1	8.14629e-06	-2.89391	0	1	100	100	24.4641	24.544	24.7502	23.2789	23.0736	23.2402	22.8376	23.1593	23.0485	23.296	22.4905
MARE2_HUMAN	1	1	-1	0.0011957	-1.96745	0	1	100	100	23.4514	22.9737	23.4116	22.5483	22.302	22.4995	22.2182	22.597	22.5939	21.8523	21.8095
MAT2B_HUMAN	5	5	-1	0.000873572	-2.48272	0	1	100	100	22.3736	23.1315	22.9056	22.2208	20.9136	21.3558	21.1444	21.6223	21.5337	21.7727	21.37
MATR3_HUMAN	20	9	-1	5.72868e-05	-1.83951	0	1	100	100	24.8534	24.7028	24.746	24.1355	24.1116	23.9129	23.8788	23.6462	24.0582	23.6324	23.7289
MBB1A_HUMAN	4	4	0	0.368972	-1.23962	0	1	100	100	19.1656	19.7384	19.7722	18.5466	19.4938	19.7138	19.1253	18.62	18.9682	19.5476	19.9754
MBD2_HUMAN	1	1	-1	0.0106477	-2.81208	0	1	100	100	23.9238	24.0832	24.1708	21.8204	22.6886	23.2774	21.749	23.212	23.6635	22.4763	21.6536
MBNL2_HUMAN	1	1	1	0.000748383	1.89825	0	1	100	100	22.4861	22.1182	21.6221	22.6688	23.024	22.8926	23.2416	23.1043	23.1526	23.1591	22.7581
MBOA7_HUMAN	4	2	-1	0.00460745	-2.91322	0	1	100	100	21.3	21.713	21.8901	20.1794	20.557	20.5081	19.5773	20.4526	20.7371	18.6992	20.0233
MCA3_HUMAN	1	1	-1	0.00619139	-1.42193	0	1	100	100	22.4884	21.8098	21.9233	21.7129	21.6029	21.3387	21.5364	21.4256	21.7355	21.6658	21.5098
MCCA_HUMAN	3	3	0	0.499694	1.17885	0	1	100	100	21.3945	20.7	20.5663	21.5401	21.2714	21.0831	21.0909	21.6874	21.5581	20.5167	20.2467
MCCB_HUMAN	5	5	0	0.369315	-1.29468	0	1	100	100	17.043	17.6684	18.5357	17.6777	17.7778	17.1444	17.3752	17.8941	17.8179	16.3977	16.927
MCM2_HUMAN	10	3	0			1	0.000330173	0	100				21.0736	21.0351	20.8279	21.7105	20.8979	21.0243	21.0402	22.3002
MCM3_HUMAN	9	9	0	0.641634	-1.07732	0	1	100	100	20.4482	20.2559	20.4515	19.7029	20.4154	20.2867	19.9754	19.9982	20.6623	20.3784	20.8027
MCM4_HUMAN	6	4	-1	0.0108092	-2.20818	0	1	100	100	20.6725	20.1424	20.2225	19.7633	18.6788	19.0782	19.0179	18.5327	18.8049	20.1845	19.563
MCM5_HUMAN	1	1	0	0.299846		0	0.411774	100	87.5	18.6829	19.5239	19.8553	18.165	19.596	19.7311	18.9934	18.4689	17.749	19.0205
MCM6_HUMAN	4	2	0	0.220582		-1	0.0130609	100	25	20.5008	20.9543	19.7384				20.8259			21.7114
MCM7_HUMAN	4	4	-1	0.00543831	-1.44759	0	1	100	100	21.4573	21.876	21.3913	20.9804	21.0035	21.1073	21.063	20.9786	21.4209	21.0878	20.6881
MCTS1_HUMAN	6	4	-1	0.000128687	-3.06873	0	1	100	100	22.5849	22.1312	22.4728	21.2464	20.8918	20.7159	21.0457	20.0322	21.1503	20.7543	20.3926
MCU_HUMAN	1	1	0			1	0.00376819	0	87.5				19.8086	19.392	19.0008	20.1233	19.6292	19.2883	19.9486
MDC1_HUMAN	1	1	0	0.0608307		0	0.897784	66.6667	62.5	17.97		16.7842	16.2687	16.5849	15.5843	14.4246		15.6435
MDHC_HUMAN	14	11	-1	0.000165291	-2.77225	0	1	100	100	22.751	22.2151	22.3715	21.3961	20.8042	20.6515	21.0423	20.4066	20.7862	21.3345	21.3772
MDHM_HUMAN	19	7	1	0.00301549	1.4345	0	1	100	100	24.6233	23.9572	24.3376	24.8595	24.6793	24.7443	24.9311	24.9008	24.7804	24.6918	25.0254
MEP50_HUMAN	1	1	0			-1	0.0101295	66.6667	0		17.0881	18.0774
MESD_HUMAN	3	3	-1	0.00969425	-3.10446	0	1	100	100	22.1292	21.9717	22.0741	21.1699	19.6277	19.6742	20.7695	19.5271	19.8414	21.4545	21.3278
MESH1_HUMAN	2	2	0			-1	0.0101295	66.6667	0	18.7332	18.4679
METK1_HUMAN	1	1	0	0.0996994		0	0.78488	66.6667	75	21.697		21.068	20.8581	21.3204	20.456		20.6748	20.8769	21.0162
METK2_HUMAN	9	5	-1	0.0123144	-1.60976	0	1	100	100	23.751	23.4736	23.6196	23.2728	22.872	22.9909	22.7781	23.0049	23.0289	23.3191	22.1563
MFF_HUMAN	1	1	0			-1	0.000330173	100	0	20.0753	19.939	20.1853
MFS10_HUMAN	1	1	0	0.204039	-1.3119	0	1	100	100	20.0532	19.6131	19.4723	19.6576	19.5121	19.4884	19.1846	19.5994	19.8043	18.5112	18.812
MGDP1_HUMAN	1	1	0	0.140326		-1	0.032476	100	37.5	16.6689	17.6503	17.4856		15.523					16.7473	16.7397
MGLL_HUMAN	2	2	0			-1	0.0101295	66.6667	0	19.9637		20.0968
MGN2_HUMAN	1	1	0			-1	0.0101295	66.6667	0		19.7715	19.8564
MGN_HUMAN	1	1	0			-1	0.0101295	66.6667	0		19.7715	19.8564
MGST1_HUMAN	4	4	0	0.141419	-1.2765	0	1	100	100	22.7683	22.1397	22.8049	22.2215	22.3339	22.3903	22.0929	22.2348	22.6882	22.1838	21.6046
MGST3_HUMAN	2	2	-1	0.000744933		0	0.78488	66.6667	75		19.8302	18.8933	15.3632	15.3838	17.0254		15.6592	14.8636	15.301
MIEN1_HUMAN	5	4	-1	1.28399e-05	-3.66702	0	1	100	100	24.343	24.4838	24.9806	22.7737	22.6407	23.4267	22.6587	22.8877	22.4587	22.46	22.5165
MIF_HUMAN	3	3	-1	6.03593e-05	-4.4599	0	1	100	100	28.4708	27.8967	27.9551	26.293	25.8162	26.003	26.2266	25.0967	26.0843	26.6187	25.4659
MILK2_HUMAN	1	1	0	0.745166		0	0.444882	66.6667	87.5	21.2314	20.1311		20.5753	20.6965	21.0705	20.8229	21.2305	20.9698	20.2186
MIO_HUMAN	1	1	0			-1	0.0101295	66.6667	0	20.2766		20.5836
MISP_HUMAN	6	3	-1	1.14467e-05	-2.86929	0	1	100	100	21.6974	21.6428	21.9329	20.7046	20.1659	20.3267	20.3341	20.3091	20.342	19.9217	19.792
MK01_HUMAN	2	2	0			-1	0.00376819	100	12.5	21.0067	20.6622	20.5726								19.3099
MK14_HUMAN	1	1	0			0	0.0810585	66.6667	12.5	18.4562		18.0651	15.8853
ML12A_HUMAN	8	7	-1	0.0137923	-1.66546	0	1	100	100	26.2015	25.3972	25.8557	25.079	25.0893	25.2143	25.0855	25.3646	25.4007	24.2968	25.1275
ML12B_HUMAN	8	7	-1	0.0137923	-1.66546	0	1	100	100	26.2015	25.3972	25.8557	25.079	25.0893	25.2143	25.0855	25.3646	25.4007	24.2968	25.1275
MLEC_HUMAN	2	2	0	0.140825	-1.39958	0	1	100	100	23.0861	22.8575	22.1117	22.0599	22.2754	22.4496	22.1586	22.6581	22.1734	22.5405	21.2855
MMAB_HUMAN	3	3	0	0.69481	-1.07409	0	1	100	100	20.5094	19.7377	19.8525	20.6088	19.6408	19.5958	19.9155	20.0131	19.9074	20.2375	19.5219
MMS19_HUMAN	1	1	0			-1	0.0101295	66.6667	0		17.5089	17.5749
MOB1A_HUMAN	2	2	0			-1	0.000330173	100	0	21.1361	20.1185	20.5507
MOB1B_HUMAN	2	2	0			-1	0.000330173	100	0	21.1361	20.1185	20.5507
MOES_HUMAN	40	22	-1	6.12395e-05	-2.1394	0	1	100	100	26.0029	25.5209	25.8865	24.9739	24.5037	24.5771	24.8567	24.4276	24.5031	24.8656	24.9421
MOGS_HUMAN	4	4	-1	0.0376016	-1.46203	0	1	100	100	19.8948	19.8045	20.2961	19.184	19.8853	19.6669	19.7632	19.0495	19.6551	19.4488	18.9513
MOSC1_HUMAN	1	1	0	0.993702	1.00082	0	1	100	100	23.9458	23.3434	23.7715	24.073	23.6284	23.5882	23.8017	23.5589	23.7086	23.5998	23.5462
MP2K1_HUMAN	6	6	-1	1.88573e-05	-2.63723	0	1	100	100	23.6592	23.7337	23.7686	22.7527	21.8294	22.3881	22.5486	22.0612	22.2306	22.3379	22.4233
MP2K2_HUMAN	2	2	-1	9.26938e-05	-2.3506	0	1	100	100	22.7723	22.4952	22.7311	21.8658	21.0926	21.5216	21.7989	21.033	21.3917	21.2906	21.4714
MP2K3_HUMAN	4	2	0			-1	0.000330173	100	0	20.9038	20.1122	20.2072
MP2K6_HUMAN	2	2	0	0.521769		0	0.12888	100	62.5	15.4696	15.1333	15.2439		15.8064	15.5827		14.8201	14.8394	13.5747
MPCP_HUMAN	5	5	0	0.462328	-1.11258	0	1	100	100	26.8911	26.0329	26.0256	26.1478	26.531	26.291	26.1305	25.9605	26.3092	25.9792	25.9517
MPI_HUMAN	2	2	0	0.214851		0	0.231161	100	75	19.8072	20.7744	20.6652	21.6806	20.063		21.1728	21.3694		21.0594	20.4872
MPP10_HUMAN	1	1	0			1	0.0130609	0	75				22.3579	21.0151		22.2973	21.3751	20.9752		21.0113
MPP5_HUMAN	1	1	-1	0.0314526		0	0.0895242	66.6667	100	19.8976		19.3077	18.5792	19.1392	18.6098	18.2957	18.732	19.4691	18.7501	19.0422
MPPA_HUMAN	3	3	-1	0.011968		0	0.411774	100	87.5	17.289	17.6099	17.8853	16.9469	17.2736	17.1802	16.6115	16.6031	16.3852		16.1819
MPRD_HUMAN	4	2	-1	0.000302321	-2.64128	0	1	100	100	22.3135	22.8697	22.4864	20.5581	20.8759	21.583	20.9062	21.3623	21.5913	21.427	20.9385
MPV17_HUMAN	1	1	0			1	0.00376819	0	87.5				17.6727	18.6678	18.2632	18.4816	18.1921	18.0929	17.8931
MRM1_HUMAN	2	2	-1	0.0330494	-1.44145	0	1	100	100	18.7269	17.9279	18.4588	18.2547	17.6939	18.0923	17.804	17.3384	17.7322	17.9083	17.9257
MRP1_HUMAN	1	1	0	0.0911971		0	0.385179	66.6667	37.5		19.7227	17.972	20.807			20.1984				20.6462
MRP_HUMAN	1	1	0			0	0.385179	33.3333	62.5		19.7236		19.7938	20.1784	20.1952	19.8385	20.2565
MRRP1_HUMAN	2	2	0			1	0.00376819	0	87.5				20.9501	19.0725	21.4651		19.8487	19.022	19.554	20.4443
MRT4_HUMAN	1	1	0			-1	0.0101295	66.6667	0	19.9204	20.112
MSH2_HUMAN	2	2	-1	0.0146978		0	0.12888	100	62.5	17.7983	19.4863	18.8124	16.7571	17.2373			17.2633	17.8533	16.7045
MSH6_HUMAN	2	2	0	0.084046		0	0.411774	100	87.5	18.5924	19.0032	18.9328	18.2474	18.627	18.1788	17.943	18.8482	18.7888	17.9824
MST4_HUMAN	3	2	-1	0.000949193		0	0.411774	100	87.5	20.2942	20.6729	20.6705	18.984	19.2053	19.7948	18.9127	18.9872	19.7393	18.6561
MTAP2_HUMAN	1	1	1	0.00746682	2.74637	0	1	100	100	22.436	22.4128	22.7176	23.9501	23.4991	23.8659	24.3554	23.8301	24.1049	22.887	25.3446
MTAP_HUMAN	15	12	-1	4.25843e-05	-2.22927	0	1	100	100	25.4611	24.9508	25.1804	24.476	23.8139	24.0595	24.1316	23.8167	24.0624	23.8303	24.1362
MTCH1_HUMAN	2	2	0	0.178097		0	0.411774	100	87.5	16.0076	16.2993	16.9928	14.2565	16.0483	16.3671	14.9346	15.7992	16.3037	16.1042
MTCH2_HUMAN	1	1	0	0.535432	-1.23461	0	1	100	100	20.6589	21.7411	21.7199	21.6525	21.5693	21.3581	20.8711	21.2985	21.5518	20.7704	19.4821
MTDC_HUMAN	3	3	0	0.278382		0	0.12888	100	62.5	18.9543	19.4886	18.9574	18.5955	18.5103	18.7812		18.7064	19.4882
MTHFS_HUMAN	1	1	0			-1	0.0101295	66.6667	0		17.6883	19.0074
MTNA_HUMAN	1	1	0			-1	0.0101295	66.6667	0		17.6134	17.7933
MTNB_HUMAN	1	1	0	0.16365		0	0.12888	100	62.5	16.4605	14.3263	16.2082			14.6053	14.8278	14.014		14.5402	15.5889
MTOR_HUMAN	1	1	0			-1	0.0101295	66.6667	0		19.6696	19.4604
MTPN_HUMAN	3	2	-1	0.0196147		0	0.0680168	100	50	22.5996	22.5602	22.1494	21.2202	19.7566			18.2578		17.6815
MTX2_HUMAN	1	1	0			-1	0.000330173	100	0	20.5104	20.8505	20.3608
MUC5A_HUMAN	3	2	-1	0.0121483		0	0.12888	100	62.5	22.7657	21.6971	21.853	20.5065		19.4919	20.8124	19.5029			21.1326
MVP_HUMAN	25	12	-1	0.000647477	-2.12345	0	1	100	100	24.3258	24.167	24.093	23.4771	23.2998	22.9145	22.3596	23.1401	23.3822	23.0662	23.2314
MX1_HUMAN	3	3	0	0.277027	-1.27083	0	1	100	100	21.3953	21.1276	20.9894	21.7982	20.0686	20.8959	21.0134	20.6327	20.8119	20.5577	20.8215
MX2_HUMAN	1	1	0	0.231873	-1.31026	0	1	100	100	21.6785	20.9663	20.9894	21.7982	20.5639	20.702	21.1383	20.6327	20.5795	20.313	20.8447
MY18A_HUMAN	3	3	0	0.0519314		0	0.231161	100	75	21.703	21.1244	21.3947	20.8827	20.9247	20.3995		21.1845	20.9499	21.2102
MYADM_HUMAN	1	1	-1	0.0340637		0	0.411774	100	87.5	23.4245	23.0332	23.0348	22.0709	22.6675	22.8423	22.3178	22.8849	22.9071	22.7654
MYH10_HUMAN	16	7	-1	4.86292e-07	-2.73975	0	1	100	100	26.6225	26.3652	26.5057	25.1803	25.1479	25.1598	24.8401	25.032	25.2869	24.788	24.9151
MYH11_HUMAN	9	5	-1	0.000587987	-1.3668	0	1	100	100	26.3711	26.0316	26.0857	25.9275	25.7433	25.7045	25.6607	25.6423	25.7847	25.6625	25.5703
MYH13_HUMAN	2	2	0	0.270991	-1.23875	0	1	100	100	24.0731	23.8022	23.6582	23.9958	23.8475	23.4847	23.6312	23.5707	23.8543	23.237	22.6635
MYH14_HUMAN	30	6	-1	0.000890572	-1.3559	0	1	100	100	26.3994	26.0025	26.0795	25.904	25.7385	25.6947	25.6607	25.7811	25.7528	25.6819	25.556
MYH1_HUMAN	1	1	-1	0.0364654	-1.18202	0	1	100	100	23.9303	23.6681	23.8242	23.6283	23.6338	23.4847	23.7131	23.6208	23.6587	23.5507	23.2399
MYH2_HUMAN	1	1	-1	0.0364654	-1.18202	0	1	100	100	23.9303	23.6681	23.8242	23.6283	23.6338	23.4847	23.7131	23.6208	23.6587	23.5507	23.2399
MYH3_HUMAN	1	1	-1	0.0364654	-1.18202	0	1	100	100	23.9303	23.6681	23.8242	23.6283	23.6338	23.4847	23.7131	23.6208	23.6587	23.5507	23.2399
MYH4_HUMAN	1	1	-1	0.0364654	-1.18202	0	1	100	100	23.9303	23.6681	23.8242	23.6283	23.6338	23.4847	23.7131	23.6208	23.6587	23.5507	23.2399
MYH6_HUMAN	1	1	-1	0.0364654	-1.18202	0	1	100	100	23.9303	23.6681	23.8242	23.6283	23.6338	23.4847	23.7131	23.6208	23.6587	23.5507	23.2399
MYH7B_HUMAN	1	1	-1	0.0364654	-1.18202	0	1	100	100	23.9303	23.6681	23.8242	23.6283	23.6338	23.4847	23.7131	23.6208	23.6587	23.5507	23.2399
MYH7_HUMAN	1	1	-1	0.0364654	-1.18202	0	1	100	100	23.9303	23.6681	23.8242	23.6283	23.6338	23.4847	23.7131	23.6208	23.6587	23.5507	23.2399
MYH8_HUMAN	1	1	-1	0.0364654	-1.18202	0	1	100	100	23.9303	23.6681	23.8242	23.6283	23.6338	23.4847	23.7131	23.6208	23.6587	23.5507	23.2399
MYH9_HUMAN	137	65	-1	1.65739e-05	-1.77402	0	1	100	100	23.6819	23.3876	23.2941	22.8377	22.6658	22.7148	22.5327	22.5174	22.7322	22.4989	22.5206
MYL6B_HUMAN	2	2	0	0.999789	-1.00002	0	1	100	100	26.653	26.6744	26.6441	26.7351	26.4703	26.7234	26.5372	26.8161	26.7987	26.4028	26.7734
MYL6_HUMAN	9	9	0	0.605502	-1.03462	0	1	100	100	26.6836	26.6545	26.7104	26.7556	26.5226	26.5124	26.5595	26.8235	26.7202	26.4028	26.7734
MYL9_HUMAN	5	5	-1	0.000289157	-2.56318	0	1	100	100	24.2449	23.7002	24.004	22.4906	22.4327	22.8377	22.7089	22.9025	23.149	21.9201	22.5594
MYO1B_HUMAN	3	3	0	0.296153	-1.24224	0	1	100	100	19.1895	20.3166	20.3042	19.0792	19.9159	19.6253	19.3637	19.56	19.9307	20.0243	19.4915
MYO1C_HUMAN	7	4	-1	0.0126535		0	0.411774	100	87.5	21.8453	21.356	21.2541	20.6964	20.2126	19.9544	21.3667	19.6079	19.5581	19.6105
MYO1D_HUMAN	1	1	-1	0.00762959		0	0.0680168	100	50	22.1369	22.2554	22.082				21.449	21.5082		21.867	21.3267
MYO1E_HUMAN	9	5	0	0.0691645	-1.59344	0	1	100	100	22.1254	21.4408	21.6986	21.444	21.0207	21.4309	21.1244	21.1913	21.4546	19.8838	21.1127
MYO1F_HUMAN	1	1	-1	0.0137274	-1.36731	0	1	100	100	22.1254	21.4408	21.6152	21.444	21.0207	21.2954	21.4155	21.2183	21.4546	21.2455	21.1127
MYO6_HUMAN	3	3	0	0.0511558		0	0.411774	100	87.5	21.7811	20.2247	21.1541	20.1572	20.4288	18.3233	20.0235	20.517	19.7833	19.8728
MYOF_HUMAN	38	11	-1	4.78591e-05	-2.10314	0	1	100	100	24.2876	24.1276	24.3433	23.4204	23.3687	23.3544	23.0105	23.119	23.423	22.8586	22.8878
MYPT1_HUMAN	6	3	-1	0.000505303	-1.77345	0	1	100	100	21.0119	21.1398	21.1334	20.7477	20.0469	20.455	20.2739	20.1585	20.3871	20.1525	19.9262
NAA10_HUMAN	1	1	0			0	0.0810585	66.6667	12.5		20.722	20.0693								19.1652
NAA15_HUMAN	1	1	0			-1	0.0101295	66.6667	0		16.0846	16.0411
NAA38_HUMAN	1	1	0	0.963844		0	0.78488	66.6667	75	21.2073	19.1661		20.7552	20.3823			20.0945	19.9992	20.4175	19.6312
NAA50_HUMAN	2	2	-1	0.0361788		0	0.231161	100	75	22.678	22.4568	22.379	21.3325	21.8279	21.8961		20.2825	21.1868	22.1597
NACA_HUMAN	7	4	-1	5.28511e-05	-3.43296	0	1	100	100	25.5794	25.2363	25.373	24.0052	23.7031	23.9666	23.5732	23.1071	24.125	23.3804	23.0734
NACP1_HUMAN	1	1	-1	7.87477e-05	-3.27569	0	1	100	100	24.776	24.6552	24.9227	23.475	23.1321	23.3955	22.9324	22.622	23.6604	22.8627	22.5023
NALP2_HUMAN	1	1	-1	0.00252889		-1	0.0130609	100	25	18.3126	18.313	18.4021	16.6747	16.1326
NAMPT_HUMAN	14	13	-1	0.000151321	-2.86855	0	1	100	100	25.5046	24.9447	25.1003	24.1431	23.6693	23.6525	23.9379	22.9855	23.5658	24.0086	23.3402
NASP_HUMAN	10	6	-1	1.14009e-05	-2.46952	0	1	100	100	23.8332	23.3605	23.4797	22.0343	22.4838	22.6652	22.1866	22.2238	22.1356	22.2217	22.0775
NAT10_HUMAN	1	1	-1	0.0020776	-1.8699	0	1	100	100	20.6051	21.5095	21.0498	19.7526	20.4986	20.4946	20.0255	20.1295	20.2533	20.1179	19.9427
NB5R1_HUMAN	2	2	0	0.405818	1.2622	0	1	100	100	19.965	18.989	18.2352	19.7378	19.4579	19.1649	19.1799	19.0301	18.9572	19.3416	20.3229
NB5R2_HUMAN	1	1	0	0.514928		0	0.411774	100	87.5	19.965	18.989	19.3807	19.8524	19.8455	18.8909	18.443	18.9154	19.4175	19.0455
NB5R3_HUMAN	1	1	0	0.41981	1.06943	0	1	100	100	22.7587	22.4434	22.3747	22.8715	22.4836	22.5499	22.7813	22.642	22.7251	22.476	22.4502
NBEL2_HUMAN	1	1	0	0.397783		0	0.12888	100	62.5	16.7706	18.9365	18.2988	17.0506	17.9957	18.4145	17.1194		16.339
NC2A_HUMAN	1	1	-1	0.0113945		0	0.411774	100	87.5	18.8185	19.4302	19.7997	17.102	18.6341	18.4023	17.7352	17.8645	18.53	16.8626
NCEH1_HUMAN	12	3	-1	0.00057153	-1.36907	0	1	100	100	23.3487	23.2739	23.4459	23.1348	22.919	22.8382	22.7185	22.9778	22.9817	22.7288	22.9252
NCK1_HUMAN	1	1	-1	0.00122951		0	0.385179	66.6667	37.5	21.7128	21.5637		19.45	19.7408				19.2941
NCKP1_HUMAN	1	1	0	0.479517		-1	0.0130609	100	25	20.2522	18.8183	19.7833	19.7953					18.0937
NCLN_HUMAN	2	2	-1	0.0392241		0	0.411774	100	87.5	20.1676	19.9764	20.3406	20.7781	20.4711	20.7563	20.1996	20.3082	20.5318	20.5313
NCPR_HUMAN	2	2	1	0.00510334	2.0181	0	1	100	100	18.9096	19.2035	19.0286	20.0222	20.1935	20.1133	20.2614	19.5439	20.5851	19.2574	20.5052
NDE1_HUMAN	1	1	0			-1	0.00376819	100	12.5	18.4471	17.4804	18.2966			16.6472
NDEL1_HUMAN	1	1	0			-1	0.00376819	100	12.5	18.4471	17.4804	18.2966			16.6472
NDK7_HUMAN	1	1	0			0	0.385179	33.3333	62.5	18.6874			19.7747	19.52		20.428		20.2281		18.9177
NDK8_HUMAN	10	8	-1	0.000105746	-2.61954	0	1	100	100	27.8195	27.7697	27.964	26.8191	26.085	26.33	26.6846	25.8716	26.4116	26.6585	26.8334
NDKA_HUMAN	12	9	-1	7.20425e-05	-2.69417	0	1	100	100	28.0121	27.6403	27.955	26.8472	26.0646	26.2676	26.3702	26.0581	26.304	26.787	26.8156
NDKB_HUMAN	14	11	-1	7.1279e-05	-2.59371	0	1	100	100	27.8359	27.7203	27.955	26.8191	26.0823	26.3223	26.5861	25.9742	26.3644	26.7228	26.8252
NDUA5_HUMAN	3	3	0	0.569372	-1.07807	0	1	100	100	21.2401	21.1235	21.3764	21.6035	21.1391	21.1266	20.8201	21.4117	21.3431	20.7726	20.889
NDUA8_HUMAN	2	2	-1	0.0371529		0	0.444882	66.6667	87.5		20.6225	19.3365	20.8349	20.6995	20.9842	20.4669	21.0518	21.4125	20.7738
NDUA9_HUMAN	3	3	0	0.266432	-1.319	0	1	100	100	19.0618	18.0799	18.799	18.0056	19.0117	18.7292	17.8977	18.1181	18.3227	18.4551	17.4395
NDUAA_HUMAN	1	1	0			0	0.385179	33.3333	62.5	19.8749			18.4585			20.1449	20.8027	20.5363	19.7552
NDUAD_HUMAN	1	1	0	0.347684	1.16387	0	1	100	100	20.2694	19.5679	20.532	20.1151	20.3682	20.5967	20.6629	20.2835	20.6065	20.0523	20.0511
NDUB9_HUMAN	1	1	0			0	0.0810585	33.3333	87.5	18.7309			18.2327	19.1295	18.8985	18.5625	18.1581	19.3362	19.7915
NDUBA_HUMAN	1	1	0	0.921171		0	0.385179	66.6667	37.5	20.1544		19.4493	19.9812	20.1543	19.3976
NDUS1_HUMAN	3	3	0	0.433564	1.15261	0	1	100	100	20.8429	20.126	19.4866	20.5138	20.6089	20.3797	19.9982	20.4814	20.3377	20.4359	20.0984
NDUS2_HUMAN	1	1	0	0.139095		0	0.78488	66.6667	75		22.2394	22.3938	22.2146		20.8753	21.53	21.0011	20.0243	22.0314
NDUS3_HUMAN	4	4	-1	0.00738307	-1.41861	0	1	100	100	19.4371	19.6931	20.1276	19.2341	19.2554	19.0566	19.0659	19.2496	19.3898	19.1935	19.5401
NDUS8_HUMAN	2	2	0	0.19802	1.1545	0	1	100	100	20.6289	20.8072	20.8066	21.074	21.2848	21.0394	20.9508	21.1835	20.5505	20.719	20.8365
NED4L_HUMAN	1	1	0			-1	0.0101295	66.6667	0	19.3052	19.6703
NEDD8_HUMAN	2	2	-1	0.000220801	-10.0505	0	1	100	100	23.7016	24.2708	24.0942	21.6531	20.697	21.3126	21.0575	19.2895	21.2168	21.0986	19.219
NELFB_HUMAN	1	1	0	0.0809007		-1	0.032476	100	37.5	18.9394	18.1018	18.2116	17.7444		17.5816		16.3452
NELFD_HUMAN	1	1	0			0	0.0810585	66.6667	12.5		16.9818	17.6392		15.0452
NELFE_HUMAN	1	1	0			1	0.00376819	0	87.5				22.0645	22.0959	22.1129	22.6093	22.3117	22.3894		23.3382
NEMF_HUMAN	1	1	0			1	0.0130609	0	75					16.4854	15.7392	15.5401	16.083	15.339		16.2806
NEUR1_HUMAN	1	1	-1	0.0327564		0	0.385179	66.6667	37.5		17.8835	18.779	15.0788	16.5414					16.0551
NFH_HUMAN	1	1	0	0.0540398		-1	0.0130609	100	25	22.0944	21.219	21.5925	20.4922	20.7028
NFL_HUMAN	1	1	0	0.0540398		-1	0.0130609	100	25	22.0944	21.219	21.5925	20.4922	20.7028
NFM_HUMAN	1	1	0	0.0540398		-1	0.0130609	100	25	22.0944	21.219	21.5925	20.4922	20.7028
NFS1_HUMAN	2	2	0	0.0737813		0	0.231161	100	75	21.4225	21.1611	20.8618	20.2149		21.3721	20.7408	19.9573	19.8921		20.3012
NGAL_HUMAN	4	4	-1	3.8619e-06		0	0.0680168	100	50	24.2203	23.867	23.7413	19.3013	18.7991	19.3472			19.5048
NGAP_HUMAN	1	1	0	0.506512		-1	0.0130609	100	25	17.7616	17.4015	16.7498		17.2299			16.7417
NH2L1_HUMAN	6	6	0	0.127128	-1.13284	0	1	100	100	23.7228	23.6629	23.5453	23.627	23.4275	23.3977	23.4391	23.6408	23.6313	23.4214	23.1252
NHP2_HUMAN	2	2	0	0.10329		0	0.411774	100	87.5	20.7515	20.5592	20.9465	20.0381	20.4425	20.9561	20.2094	19.7844	20.2212	19.0881
NHRF1_HUMAN	8	6	-1	0.000786259	-2.22371	0	1	100	100	22.1089	21.7727	21.7256	21.1076	20.3967	20.4357	20.5147	20.6468	20.354	20.9006	21.373
NIBL1_HUMAN	4	3	-1	3.71889e-07	-2.62662	0	1	100	100	22.6845	22.5831	22.7583	21.4507	21.0699	21.5124	21.4842	21.1903	21.1438	21.1897	21.2161
NICA_HUMAN	2	2	-1	0.000779565	-2.71126	0	1	100	100	22.0166	21.8866	21.7574	21.4554	20.4396	20.4088	19.7851	20.6664	20.373	20.3047	20.1502
NIPS1_HUMAN	6	6	0	0.598945	1.07688	0	1	100	100	21.906	21.8116	21.4834	22.1705	22.0444	22.2147	21.5874	21.8244	21.8135	21.7734	21.2962
NIPS2_HUMAN	5	5	0	0.548069	1.17528	0	1	100	100	19.3905	21.1607	21.0465	21.1735	20.7765	21.1003	20.9783	20.6609	20.8005	20.4521	20.1825
NIT1_HUMAN	3	2	-1	6.60333e-05	-2.22619	0	1	100	100	20.9736	21.5871	21.2351	19.6809	20.2224	20.3034	20.1927	20.18	20.3626	19.9352	20.0083
NIT2_HUMAN	5	3	-1	0.0103338		0	0.411774	100	87.5	21.0956	20.4415	20.9461	20.1961	19.1496	19.7853		19.1312	19.3716	19.6142	20.5599
NJMU_HUMAN	1	1	-1	0.045323		0	0.78488	66.6667	75	17.0238		17.662	15.8731	16.9541	16.0782	16.3639	15.6795	16.8426
NLE1_HUMAN	1	1	0	0.528578		0	0.411774	100	87.5	20.4138	20.2137	18.9624	20.6804	20.1444	19.5757	20.2728	20.2676	19.8897	19.8166
NLTP_HUMAN	6	6	0	0.636663	1.05458	0	1	100	100	24.025	23.5799	23.4019	23.8904	23.8813	23.4581	23.7619	23.9034	23.92	23.4314	23.7184
NMD3_HUMAN	2	2	-1	0.00897424		-1	0.032476	100	37.5	20.0857	19.4069	20.0317	18.1389	18.8192	18.3171
NMES1_HUMAN	1	1	-1	0.0021672	-1.3823	0	1	100	100	24.1532	23.7444	23.6426	23.3377	23.3841	23.3099	23.351	23.2474	23.62	23.46	23.327
NMI_HUMAN	1	1	0			0	0.0810585	66.6667	12.5		18.7826	17.6397							15.7127
NMT1_HUMAN	8	6	-1	5.10927e-06	-2.88482	0	1	100	100	22.1478	22.2731	22.0869	20.9602	20.8051	20.9001	20.4347	20.3878	20.7872	20.6056	20.2453
NMT2_HUMAN	1	1	-1	0.000175938		0	0.411774	100	87.5	22.3624	21.6147	22.0164	20.8532	20.3929	20.7286	20.6341	20.2803	20.8688	20.0951
NNMT_HUMAN	5	2	0			-1	0.00376819	100	12.5	20.3	19.3578	19.7188	18.3749
NNRE_HUMAN	4	4	-1	2.27093e-05	-2.76601	0	1	100	100	23.0601	22.4777	22.7918	21.5564	21.1179	21.0993	21.4345	20.9941	21.6676	21.5345	21.0655
NNTM_HUMAN	1	1	0			0	0.205316	33.3333	75		19.4672		20.3225	20.3715	19.8214		20.3075	20.7464	19.7193
NOB1_HUMAN	1	1	-1	0.0135045		0	0.411774	100	87.5	24.1774	23.9756	23.9389	23.8616	23.6052	23.26	23.2536	23.0978		23.3762	22.6658
NOC4L_HUMAN	1	1	0	0.700837		0	0.897784	66.6667	62.5	16.891	18.3301		17.1752	17.9453		17.6501		17.5896	16.5712
NOG1_HUMAN	4	4	0	0.700073	-1.19013	0	1	100	100	22.7281	21.4881	21.3888	22.0249	21.9509	20.7816	22.3921	21.5377	21.6277	19.7392	22.8834
NOL6_HUMAN	2	2	-1	0.013506	-1.37532	0	1	100	100	20.1566	20.5567	20.4468	20.0431	20.3565	19.9339	19.8525	19.6744	19.979	19.6327	19.9433
NOLC1_HUMAN	7	2	-1	0.00202124	-1.51041	0	1	100	100	18.5703	18.978	19.1426	18.1369	18.3944	18.4626	18.4668	18.1326	18.4443	18.3325	18.0461
NOMO1_HUMAN	4	4	0	0.543193	-1.14405	0	1	100	100	20.8619	20.2765	19.7341	19.8935	20.4099	20.5619	19.985	20.21	20.4573	19.9934	19.2624
NOMO2_HUMAN	4	4	0	0.543193	-1.14405	0	1	100	100	20.8619	20.2765	19.7341	19.8935	20.4099	20.5619	19.985	20.21	20.4573	19.9934	19.2624
NOMO3_HUMAN	4	4	0	0.543193	-1.14405	0	1	100	100	20.8619	20.2765	19.7341	19.8935	20.4099	20.5619	19.985	20.21	20.4573	19.9934	19.2624
NONO_HUMAN	26	13	-1	0.000444456	-1.61593	0	1	100	100	24.7104	24.2279	24.2774	23.5843	23.6983	23.8476	23.6616	23.4497	23.9535	23.8441	23.664
NOP16_HUMAN	2	2	0	0.610783		0	0.0895242	66.6667	100	23.4039		22.331	19.8167	22.4374	23.2309	22.8597	23.5219	19.8194	21.5724	24.3522
NOP2_HUMAN	4	2	0			1	0.00376819	0	87.5				21.6261	21.5094	21.3743	21.5772	21.4944	20.774	21.9297
NOP56_HUMAN	12	12	0	0.542445	1.08625	0	1	100	100	22.081	21.5589	21.3518	21.9883	22.0433	21.358	21.6562	21.5443	21.928	21.789	21.9588
NOP58_HUMAN	7	7	0	0.0664066	-1.38212	0	1	100	100	21.7475	21.6654	21.8505	21.2699	21.4916	21.5464	21.4218	21.1531	21.4271	21.5565	20.4344
NP1L1_HUMAN	11	9	-1	8.63274e-05	-2.25328	0	1	100	100	24.6068	24.6965	24.6522	23.9121	23.4948	23.4832	23.5577	22.9571	23.578	23.6637	23.1918
NP1L4_HUMAN	9	6	-1	3.26797e-05	-1.94901	0	1	100	100	23.5597	23.1039	23.1048	22.638	22.2872	22.3235	22.1086	22.1493	22.2749	22.294	22.2712
NPC2_HUMAN	2	2	-1	6.63448e-09		0	0.411774	100	87.5	23.1028	22.8104	22.7472	19.5934	19.6897	19.3878	19.7456	19.8492	19.9521		19.6994
NPL4_HUMAN	6	6	0	0.334732	1.30821	0	1	100	100	21.556	21.2051	19.7019	21.4349	20.5974	21.1338	21.7368	21.2288	21.2119	20.8579	21.4675
NPM3_HUMAN	3	3	0	0.27447	-1.27754	0	1	100	100	21.3236	21.1985	20.8497	21.6304	21.1006	20.513	20.8473	21.0672	20.4611	20.0606	20.4843
NPM_HUMAN	25	9	1	0.000166341	4.54897	0	1	100	100	23.8917	23.5583	24.2184	25.8833	25.891	25.7676	26.3832	25.8564	25.1737	26.7343	26.9102
NPTN_HUMAN	1	1	0			-1	0.0101295	66.6667	0	17.1569	16.2814
NQO1_HUMAN	3	3	1	0.0296052	2.79965	0	1	100	100	21.8148	21.301	22.3215	22.0117	23.3391	22.8676	23.3741	23.6784	23.8779	22.3036	24.9291
NRBP_HUMAN	3	3	0	0.181251	-1.23482	0	1	100	100	19.9263	19.1792	19.5162	19.3626	18.8056	19.3665	18.9703	19.4341	19.5965	19.4232	18.9313
NRDC_HUMAN	1	1	0			1	0.00376819	0	87.5				22.1028	22.0619	21.5474	22.2489	21.9865	22.6418		22.6064
NSDHL_HUMAN	2	2	0	0.529713		0	0.0895242	66.6667	100		21.5309	21.6349	21.5757	21.7258	21.8463	22.1078	21.578	21.4409	21.6596	21.5513
NSF1C_HUMAN	2	2	0	0.698415	-1.1922	0	1	100	100	21.6295	20.8234	19.007	20.9378	20.3445	20.7389	20.2909	20.1107	18.4717	20.1177	20.8518
NSF_HUMAN	3	3	0	0.261177		0	0.231161	100	75	20.9483	20.3011	19.7201	20.2093	20.1592	17.1899		17.8463	20.4898	19.7059
NSUN2_HUMAN	6	2	0	0.131347	-1.29194	0	1	100	100	21.3376	20.7227	21.0953	20.9737	20.8049	20.7192	20.4359	20.9052	20.8593	20.8021	19.9583
NT5D1_HUMAN	8	7	-1	0.000315886	-2.37816	0	1	100	100	20.7221	20.3593	20.6647	19.3954	19.1582	19.4708	19.8474	18.6553	19.1346	19.5864	19.4095
NT5D2_HUMAN	1	1	0			0	0.0810585	66.6667	12.5	17.6395		17.8388		16.7327
NTF2_HUMAN	3	3	-1	3.2896e-05	-5.54816	0	1	100	100	24.857	24.4011	24.5936	23.281	21.8709	21.8908	22.3267	21.5768	22.294	22.1735	21.7481
NU107_HUMAN	2	2	0	0.130404		0	0.897784	66.6667	62.5	15.857		17.5603	14.1673	15.7097	15.5063	15.7763		15.9945
NU155_HUMAN	1	1	0	0.730802		0	0.78488	66.6667	75	15.6254		17.7803	15.7278	16.8702	17.4629	15.2384	16.6922	16.5235
NU214_HUMAN	1	1	0			-1	0.0101295	66.6667	0		19.4978	20.2521
NUBP2_HUMAN	1	1	-1	0.00137891		0	0.411774	100	87.5	20.598	20.5693	20.9175	20.3119	20.121	20.0673	20.0112	19.8775	20.1593	19.6888
NUCB1_HUMAN	2	2	0	0.053744		0	0.444882	66.6667	87.5		20.377	20.4759	21.3437	21.2871	21.1182	20.9028	20.3581		20.9039	21.0346
NUCKS_HUMAN	2	2	0	0.0824815	1.50664	0	1	100	100	20.3507	20.0059	20.1524	21.345	20.3102	20.987	20.7908	19.7931	20.767	21.1923	20.9027
NUCL_HUMAN	38	13	-1	0.00190323	-1.69299	0	1	100	100	25.3469	25.0652	24.9321	24.7591	24.4643	24.428	24.2489	24.4605	24.5046	24.0878	23.8884
NUD16_HUMAN	1	1	0			-1	0.0101295	66.6667	0	19.4807	17.6462
NUDC1_HUMAN	1	1	0			0	0.0810585	66.6667	12.5		18.2605	19.0259	19.0833
NUDC3_HUMAN	2	2	0	0.242987	-1.46528	0	1	100	100	20.4828	19.8154	19.2802	19.6419	19.5604	19.0544	19.9296	18.2641	19.6683	18.3949	19.9527
NUDC_HUMAN	6	5	-1	0.00109595	-1.57394	0	1	100	100	23.8393	23.792	23.7864	23.4042	23.1845	23.2433	23.0196	22.8309	23.3248	22.8303	23.3745
NUDT5_HUMAN	5	4	-1	9.33165e-05	-2.73125	0	1	100	100	22.8325	22.7884	22.9624	22.0323	21.0753	21.181	21.3504	21.1369	21.1299	21.5403	21.8462
NUDT9_HUMAN	2	2	0			-1	0.00376819	100	12.5	14.8764	15.6214	14.874							14.9186
NUFP2_HUMAN	2	2	0	0.800228		0	0.0680168	100	50	15.6563	15.0207	14.5863			14.6419		15.7587	14.7047	14.8137
NUMA1_HUMAN	1	1	0			-1	0.0101295	66.6667	0	20.174	19.4085
NUP37_HUMAN	1	1	-1	0.0104975		0	0.231161	100	75	19.8432	20.2239	20.4511	18.8451	19.4798	19.1799		19.293	17.9505	19.1087
NUP43_HUMAN	2	2	0	0.239644	1.28567	0	1	100	100	20.8927	20.3695	19.6726	20.8294	20.7528	20.6494	20.6426	20.5797	19.922	20.8535	21.1637
NUP50_HUMAN	1	1	0			-1	0.00376819	100	12.5	20.5317	19.976	20.3552	18.281
NUP85_HUMAN	1	1	-1	0.00360221		0	0.411774	100	87.5	19.3358	19.4467	18.9739	18.0656	18.6534	18.6039	18.3146	18.0596	18.6675	17.7185
NUSAP_HUMAN	1	1	0			-1	0.0101295	66.6667	0		16.4673	19.9745
NXPH2_HUMAN	1	1	-1	0.00341344		0	0.12888	100	62.5	21.0454	20.3379	21.0389	19.6747	17.5778		18.4508	17.6286	18.1804
O2T35_HUMAN	1	1	-1	0.0274229		0	0.231161	100	75	18.9125	18.3969	18.1363	18.899		19.1567	19.0401	19.7179		19.0461	19.9468
OAS3_HUMAN	6	4	-1	4.04709e-05	-1.62527	0	1	100	100	21.8352	21.8493	21.6901	21.2775	20.9853	21.2007	21.0575	21.0151	21.2161	21.1576	20.8173
OAT_HUMAN	3	2	-1	0.0057746	-2.43012	0	1	100	100	21.7775	22.6203	22.487	20.5335	21.547	21.7945	20.7901	21.4851	21.0965	20.4197	20.445
OCAD1_HUMAN	3	3	-1	9.89594e-05		0	0.12888	100	62.5	21.5014	21.5459	20.9667	19.9034		19.8605	19.6387	19.8048	19.4429
OCAD2_HUMAN	7	3	-1	0.00362696	-1.87601	0	1	100	100	24.4551	23.3606	23.4727	22.9312	22.9751	23.1848	22.8618	22.833	22.9665	22.5893	22.4993
ODO1_HUMAN	5	5	0	0.729743	-1.05618	0	1	100	100	22.0687	21.7082	22.0929	21.9837	22.2166	22.1397	22.1515	21.6082	21.9783	21.7775	21.1664
ODO2_HUMAN	6	2	1	0.032933	1.51827	0	1	100	100	20.1728	19.4276	19.7749	20.8215	20.5863	19.8244	20.6118	20.6048	20.505	19.9872	20.2123
ODP2_HUMAN	2	2	0	0.949608	1.01511	0	1	100	100	21.4611	20.2101	21.4863	21.4021	21.234	21.2372	20.8457	20.9557	21.7272	20.5596	20.6316
ODPB_HUMAN	4	2	0			1	0.000330173	0	100				19.5096	20.6176	19.1457	19.6949	20.0239	19.8367	19.9177	19.7273
ODR4_HUMAN	1	1	0	0.055092		0	0.205316	66.6667	25		15.3711	15.3849				16.0046	15.7583
OFUT1_HUMAN	7	7	-1	0.00243527		-1	0.032476	100	37.5	22.1764	21.8321	21.353	18.932			19.1646			19.8452
OGFD1_HUMAN	1	1	-1	0.00412666		0	0.385179	66.6667	37.5		18.4202	18.212		14.8055			15.6768		15.6139
OLA1_HUMAN	13	9	-1	0.000557326	-2.14343	0	1	100	100	24.8385	24.4473	24.5047	23.9142	23.2243	23.6871	23.4194	23.0955	23.6575	23.8813	23.0958
OPA1_HUMAN	4	4	0	0.678759	-1.05469	0	1	100	100	20.2811	19.9816	19.9801	20.5403	20.1114	20.0323	19.6636	19.9898	20.1835	19.73	19.7819
OR2T2_HUMAN	1	1	-1	0.0274229		0	0.231161	100	75	18.9125	18.3969	18.1363	18.899		19.1567	19.0401	19.7179		19.0461	19.9468
ORN_HUMAN	1	1	0	0.0642896	-2.06586	0	1	100	100	18.7105	20.7186	20.9842	18.2619	18.9607	19.2198	18.7394	18.8084	19.468	19.4194	19.8505
OS9_HUMAN	1	1	0			0	0.385179	33.3333	62.5			20.0423	19.3769	19.8856		19.1117	18.4482	18.9747
OSBL3_HUMAN	4	4	0	0.308385	-1.18479	0	1	100	100	20.4063	20.1967	20.0745	20.5508	19.7714	19.9692	20.1453	19.8721	20.3083	19.3239	19.9085
OSBP1_HUMAN	2	2	0			-1	0.00376819	100	12.5	19.9622	19.6268	18.7879	19.204
OST48_HUMAN	8	2	1	0.000401046	1.42409	0	1	100	100	22.6576	22.9451	22.8185	23.1543	23.2988	23.185	23.4872	23.4854	23.3336	23.1797	23.4129
OSTC_HUMAN	1	1	0	0.0892699		0	0.78488	66.6667	75	22.5297	23.2957		22.0357	21.8695		21.973	21.9934	23.0182	21.4939
OSTF1_HUMAN	1	1	-1	0.000114306	-1.99701	0	1	100	100	21.9238	21.6587	21.838	21.2395	20.6576	20.8097	20.7032	20.4196	20.953	20.7125	20.9769
OTUB1_HUMAN	8	5	-1	0.000265988	-1.80009	0	1	100	100	21.9921	22.0957	21.9012	21.1355	21.1193	20.7884	21.072	20.984	21.6035	21.1529	21.3303
OTUD4_HUMAN	1	1	0	0.0722362		0	0.411774	100	87.5	23.5781	22.8907	23.2227	23.2111	22.8541		22.8646	22.8297	22.9223	22.8178	23.0093
OXSM_HUMAN	1	1	-1	0.039082		0	0.0895242	66.6667	100	18.7429	17.5685		18.9097	19.5894	19.1834	18.9681	19.1382	19.2416	18.4117	18.7223
P20D2_HUMAN	3	2	-1	0.0135241		0	0.411774	100	87.5	17.4416	19.8861	19.86	16.7983	17.3513	16.7247	17.4448	16.7683	15.7092	18.0944
P3H1_HUMAN	1	1	0			-1	0.0101295	66.6667	0	20.7077	20.675
P4HA1_HUMAN	3	2	0			-1	0.000330173	100	0	21.3494	20.0742	20.6299
P4HA2_HUMAN	2	2	0	0.241042		0	0.444882	66.6667	87.5	21.1458		21.1004	20.8156	20.7394	19.7668	21.3572	20.8965	20.6407	19.9381
P4HTM_HUMAN	1	1	0			-1	0.000330173	100	0	19.1162	18.3197	18.0494
P4R3A_HUMAN	2	2	-1	0.0135343		0	0.0895242	66.6667	100	20.6704	19.9016		18.1207	18.6582	19.7575	18.4501	17.7726	18.5374	16.8985	18.4569
P5CR1_HUMAN	4	2	0			1	0.00376819	0	87.5				19.5777	20.2919	19.4756		19.985	20.2781	19.1854	21.9472
P5CR2_HUMAN	2	2	0	0.749834	-1.06217	0	1	100	100	22.6423	21.8435	21.8998	21.9937	22.2913	22.0226	22.2137	22.549	22.1025	21.8925	21.2672
P5CR3_HUMAN	5	4	-1	0.00362901		0	0.231161	100	75	21.863	21.2121	21.1141	20.6936	19.8884	19.6809		20.6263	19.9784	19.9563
P5CS_HUMAN	5	2	-1	0.0002969		0	0.411774	100	87.5	20.706	20.7279	20.3215	19.2659	19.2895	18.6295	18.2832	18.767	19.1834	18.1229
PA1B2_HUMAN	4	3	-1	0.00164461	-3.48983	0	1	100	100	22.6536	22.1823	22.3637	21.5253	20.3529	20.9945	20.484	19.8324	20.4623	21.41	19.7122
PA1B3_HUMAN	4	4	-1	0.00232576		0	0.231161	100	75	22.057	21.9578	21.9457	20.6818	18.9368	19.0396	20.7124	19.1757	19.8147
PA2G4_HUMAN	26	19	-1	8.26044e-06	-2.29922	0	1	100	100	23.927	23.7299	23.6422	22.8454	22.4658	22.2593	22.4297	22.3982	22.6132	22.7849	22.7251
PABP1_HUMAN	24	8	-1	0.00038507	-1.65362	0	1	100	100	22.7465	22.354	22.332	22.0988	21.915	21.702	21.7509	21.5961	21.7641	21.6667	21.5214
PABP2_HUMAN	3	3	0	0.821428	-1.04238	0	1	100	100	22.1942	21.5412	21.4394	22.1238	22.1942	21.0795	21.7622	21.5923	21.5448	21.6834	21.3401
PABP3_HUMAN	12	4	-1	0.00950652	-1.94888	0	1	100	100	24.7799	24.2583	24.1918	23.8615	23.6967	23.4716	23.4779	23.5297	23.6906	23.4896	22.3613
PABP4_HUMAN	15	15	-1	0.0122861	-1.21413	0	1	100	100	24.496	24.2498	24.1539	24.1002	24.1021	23.9366	24.174	23.8257	23.9841	23.9388	24.0983
PABP5_HUMAN	1	1	0	0.532351	-1.16512	0	1	100	100	22.6403	21.0735	22.2438	22.2041	22.0824	21.7244	21.1461	21.644	21.8615	21.3898	22.071
PACN2_HUMAN	13	7	-1	0.000661092	-1.71484	0	1	100	100	24.4773	24.2168	24.2463	23.8894	23.246	23.2747	23.5344	23.3413	23.5996	23.8527	23.5453
PAF1_HUMAN	1	1	0	0.345338		0	0.205316	66.6667	25	17.7035		16.6393		16.714						16.1586
PAI2_HUMAN	1	1	0			1	0.00376819	0	87.5				18.976	18.3847	17.6978	19.0763	17.7644		18.78	18.859
PAIRB_HUMAN	15	14	-1	1.6188e-05	-2.32555	0	1	100	100	23.4491	23.0458	23.1562	22.1574	21.6294	22.1966	22.0326	21.7194	21.9571	22.0988	22.2041
PAK1_HUMAN	1	1	0			-1	0.000330173	100	0	20.6491	20.7231	19.9372
PAK2_HUMAN	6	6	0			-1	0.00376819	100	12.5	21.0455	20.7946	20.6746	20.5962
PAK3_HUMAN	1	1	0			-1	0.00376819	100	12.5	22.1333	20.6458	20.6746	20.5962
PAK4_HUMAN	1	1	-1	0.00154544		0	0.78488	66.6667	75	17.6889		18.1766	15.8943	16.783	16.2581	16.4527	16.1568	16.7461
PAL4A_HUMAN	3	2	-1	0.000308735	-3.28372	0	1	100	100	30.0682	29.9561	29.905	28.8896	27.3962	28.1146	28.5892	27.9012	27.9681	28.7733	28.4566
PAL4D_HUMAN	3	2	-1	0.000308735	-3.28372	0	1	100	100	30.0682	29.9561	29.905	28.8896	27.3962	28.1146	28.5892	27.9012	27.9681	28.7733	28.4566
PAL4G_HUMAN	1	1	0			-1	0.00376819	100	12.5	23.4803	23.2086	23.267	21.1332
PANK1_HUMAN	1	1	-1	0.0133396		-1	0.0130609	100	25	21.8952	20.9461	21.0175		19.2795			19.0199
PANK2_HUMAN	1	1	-1	0.0133396		-1	0.0130609	100	25	21.8952	20.9461	21.0175		19.2795			19.0199
PANK3_HUMAN	1	1	-1	0.0133396		-1	0.0130609	100	25	21.8952	20.9461	21.0175		19.2795			19.0199
PAP1L_HUMAN	6	3	-1	0.0151099	-1.99853	0	1	100	100	23.8963	23.4341	23.2669	23.0906	22.9971	22.3941	22.4648	22.5874	22.7622	22.606	21.3657
PAP1M_HUMAN	2	2	-1	0.00833745	-1.52942	0	1	100	100	24.0952	23.728	23.4882	23.4218	23.2007	22.7485	23.3498	22.8348	23.25	23.0444	23.4099
PAPS1_HUMAN	2	2	-1	0.0226694		-1	0.032476	100	37.5	17.7363	18.6874	18.8149		17.3603		16.7155	16.4286
PAR10_HUMAN	1	1	0			-1	0.0101295	66.6667	0	20.0659		18.3425
PARK7_HUMAN	14	9	-1	3.38113e-07	-4.09759	0	1	100	100	22.0814	21.7196	21.9877	20.1822	19.4508	19.8675	20.0405	19.6479	19.9338	19.9986	20.0371
PARP1_HUMAN	13	5	-1	8.53822e-05	-2.73436	0	1	100	100	21.8099	21.6824	21.9337	20.5261	20.7457	20.6404	19.715	20.0891	20.5963	20.0921	20.4549
PARVA_HUMAN	1	1	-1	0.00232812	-2.32255	0	1	100	100	20.268	20.2066	20.7378	18.6929	19.1355	19.9833	18.8914	18.791	19.6771	19.4081	18.928
PAWR_HUMAN	1	1	-1	0.013424		0	0.411774	100	87.5	22.0957	21.6021	21.9673	21.0647	20.8771	21.1576	19.168	19.1205	19.4801	20.2865
PAXI_HUMAN	5	4	0	0.2661		-1	0.0130609	100	25	19.7024	19.6638	19.8542		20.2124			19.7657
PBDC1_HUMAN	1	1	-1	0.0208834		0	0.617947	66.6667	50		21.3719	21.3736		18.6007	19.4543		18.7655		20.2634
PCAT1_HUMAN	1	1	0	0.477418	-1.15413	0	1	100	100	20.1631	20.0782	19.8989	19.3365	20.1569	20.0521	19.7996	19.7558	20.4865	19.058	20.074
PCBP1_HUMAN	14	11	-1	1.36866e-07	-2.08077	0	1	100	100	24.674	24.5035	24.5223	23.6775	23.3915	23.5563	23.6072	23.3505	23.4404	23.5294	23.5229
PCBP2_HUMAN	9	5	-1	7.76511e-05	-1.43608	0	1	100	100	24.0481	23.8465	24.0437	23.6284	23.3557	23.3099	23.5335	23.4312	23.4652	23.5688	23.3656
PCBP3_HUMAN	5	2	-1	8.96229e-05	-1.4018	0	1	100	100	24.0239	23.8465	24.0641	23.6284	23.3911	23.4375	23.6323	23.3972	23.4652	23.5778	23.3977
PCKGM_HUMAN	2	2	1	4.25199e-05	7.92252	0	1	100	100	23.5454	21.3347	22.657	25.4067	25.3828	26.0456	25.7347	25.2648	25.4249	24.9908	25.7364
PCNA_HUMAN	10	9	-1	2.38927e-05	-2.78789	0	1	100	100	25.1565	24.8381	24.7947	23.9051	22.9602	23.2959	23.7063	23.2516	23.5044	23.6006	23.3805
PCNP_HUMAN	1	1	-1	0.00968305		0	0.444882	66.6667	87.5	22.5806	22.6687		22.3519	21.8999	21.393	21.7719	21.7343	21.9174		21.9819
PCTL_HUMAN	1	1	-1	0.0136262		0	0.231161	100	75	20.3581	20.1499	19.9642	19.0958	19.1027		19.0949	17.3083	18.639	17.3437
PCY1A_HUMAN	1	1	-1	0.0280796		0	0.444882	66.6667	87.5		19.5579	19.9298	17.6654	18.7694	19.3276	18.758	18.277	18.9218	18.7507
PCY2_HUMAN	1	1	0			-1	0.000330173	100	0	18.8837	18.3698	19.8602
PDC10_HUMAN	1	1	0	0.247201		0	0.0680168	100	50	21.3893	20.2601	20.7443	21.0539	19.7753			20.0728	20.0324
PDC6I_HUMAN	12	6	-1	2.23129e-05	-1.9407	0	1	100	100	21.8464	21.6795	21.8254	20.9044	21.0494	21.0392	20.8672	20.6108	20.8565	20.4888	20.8011
PDCD5_HUMAN	6	5	-1	0.000365401	-2.67519	0	1	100	100	23.3341	23.3201	23.3819	22.5217	21.2727	22.092	21.604	21.5349	21.8805	22.3331	22.1668
PDCD6_HUMAN	5	5	0	0.732276	1.06932	0	1	100	100	21.9744	20.5752	21.7419	21.5626	21.2146	21.7494	21.3536	21.3836	21.5635	21.4797	21.9108
PDD2L_HUMAN	1	1	0	0.141827		0	0.617947	66.6667	50	15.4227		16.6116	14.599	15.8115		14.5774		14.9485
PDE12_HUMAN	1	1	0			0	0.0810585	66.6667	12.5	16.6327		17.3958					16.555
PDIA1_HUMAN	37	27	-1	8.85074e-06	-4.84386	0	1	100	100	25.1114	24.724	24.7832	23.0705	22.1773	22.5247	22.8186	22.1171	22.166	23.1234	22.7762
PDIA3_HUMAN	41	37	-1	8.6759e-05	-3.07936	0	1	100	100	25.8293	25.4831	25.6481	24.284	23.5632	23.9365	24.3724	23.6649	23.5611	24.4275	24.4375
PDIA4_HUMAN	26	23	-1	2.64113e-05	-5.04991	0	1	100	100	25.045	24.7103	24.8056	22.8165	22.2273	22.5966	23.0597	21.7883	21.904	23.0402	22.7064
PDIA6_HUMAN	19	15	-1	3.56521e-05	-3.18425	0	1	100	100	25.6918	25.5144	25.3607	23.9741	23.7051	23.8056	24.2204	23.3818	23.3579	24.3447	24.0215
PDIP3_HUMAN	1	1	0			-1	0.0101295	66.6667	0		15.2137	15.2832
PDLI1_HUMAN	1	1	-1	0.0038689		0	0.411774	100	87.5	21.8339	20.965	21.1865	20.8349	20.6223	20.4529	20.6437	20.2362	20.1481	20.3821
PDLI4_HUMAN	2	2	-1	0.000587696	-2.34914	0	1	100	100	19.4684	19.4582	19.3666	17.8461	18.7621	18.57	18.5362	17.9056	17.9984	17.6705	18.3026
PDLI5_HUMAN	3	2	0	0.0824022		-1	0.032476	100	37.5	20.647	19.7498	19.8403	19.6375	19.1203			19.224
PDLI7_HUMAN	7	3	-1	0.0277977		0	0.231161	100	75	21.3756	20.5596	21.2717		19.9904	19.462		19.8324	20.8126	20.0338	20.5969
PDS5A_HUMAN	1	1	-1	0.0358575		0	0.444882	66.6667	87.5	18.856		19.261	18.8262	18.7314	18.8106	18.5923	18.3795	18.2856	18.5596
PDS5B_HUMAN	1	1	0	0.0815634		0	0.12888	100	62.5	16.7012	17.6909	18.7576	15.9284	17.043		15.2705	16.9496	16.7933
PDXD1_HUMAN	2	2	-1	0.00316398		-1	0.0130609	100	25	20.6133	19.9544	19.9016	17.6048		17.4501
PDXD2_HUMAN	1	1	0			-1	0.000330173	100	0	21.351	20.7222	20.5622
PDXK_HUMAN	10	10	-1	6.20775e-05	-2.69532	0	1	100	100	24.154	23.7864	23.7488	22.9746	22.1382	22.4131	22.4561	22.0491	22.2685	22.6396	22.7882
PEA15_HUMAN	1	1	-1	0.00691032		-1	0.032476	100	37.5	22.1117	22.2412	22.3203	20.9547	19.8354					19.6942
PEBP1_HUMAN	8	7	-1	4.28928e-05	-4.79811	0	1	100	100	24.854	24.4986	24.569	22.8966	21.6252	22.4547	22.2321	21.9409	22.1182	23.1642	22.5926
PECR_HUMAN	1	1	1	0.000292365	5.41066	0	1	100	100	22.2064	21.3413	21.7241	24.0715	23.8424	23.9525	24.7193	23.9904	24.2442	23.2155	25.509
PEF1_HUMAN	2	2	-1	0.0244354		-1	0.032476	100	37.5	20.3282	19.5822	19.9505	16.6424	18.1183						18.5625
PEPD_HUMAN	2	2	-1	5.66517e-06	-5.54002	0	1	100	100	22.0662	21.88	21.847	18.7606	19.1273	20.0073	19.4177	19.2562	19.3787	19.9796	19.7618
PEPL_HUMAN	10	5	-1	0.0014865	-1.70768	0	1	100	100	21.124	21.2133	21.2437	20.3852	20.2358	20.7446	20.0682	20.2147	20.593	20.2566	20.8748
PERI_HUMAN	2	2	-1	0.0483803	-1.26379	0	1	100	100	28.1755	27.9786	27.677	27.7911	27.7198	27.8483	27.7386	27.451	27.4747	27.2332	27.5906
PESC_HUMAN	2	2	-1	0.0317907		0	0.411774	100	87.5	21.0847	21.306	21.1205	19.4836	19.9327	19.6588	17.0816	17.3555	19.1881	20.7569
PEX14_HUMAN	1	1	0	0.0857689	1.4411	0	1	100	100	17.9609	16.5925	17.2074	17.7087	18.133	17.7345	18.1163	17.7277	17.2679	17.6872	17.8708
PFD1_HUMAN	3	3	0	0.311346	1.40422	0	1	100	100	23.8916	23.343	23.8129	24.3219	23.8232	23.8561	24.5235	23.7407	23.8161	23.4687	25.8282
PFD2_HUMAN	4	2	-1	4.66249e-06	-1.75595	0	1	100	100	23.9636	23.7164	23.808	23.2338	22.909	22.901	22.9562	22.9316	22.9792	23.1569	23.0692
PFD3_HUMAN	6	6	-1	0.0404759	-1.72026	0	1	100	100	20.7347	21.8394	21.8698	20.0176	21.0272	21.1631	20.6793	20.4527	20.4434	20.5356	21.2703
PFD4_HUMAN	2	2	-1	0.0424021	-1.64441	0	1	100	100	22.9743	21.8972	22.1198	22.2599	21.7698	21.7963	21.652	20.8238	21.492	21.4097	21.6995
PFD5_HUMAN	3	2	-1	1.70116e-06	-3.46572	0	1	100	100	22.6807	22.1951	22.4507	20.9107	20.3461	20.8972	20.893	20.6306	20.7016	20.472	20.3409
PFD6_HUMAN	2	2	0	0.177166	-1.25214	0	1	100	100	21.6344	21.5285	22.2684	21.959	21.6487	20.9953	21.2763	21.4636	21.7775	21.3491	21.4188
PGAM1_HUMAN	17	13	-1	0.000306803	-3.36992	0	1	100	100	24.2088	23.7539	23.9409	22.6407	21.6232	22.1448	22.397	21.5568	21.8529	22.5781	22.9277
PGAM2_HUMAN	7	5	-1	0.00036894	-2.96804	0	1	100	100	24.2066	23.6169	23.6491	22.8497	21.8628	22.1147	22.507	21.718	21.8868	22.2511	22.8475
PGAM4_HUMAN	5	4	-1	9.31769e-05	-4.65661	0	1	100	100	26.4974	26.6351	26.7688	24.9973	23.4173	24.4163	24.7749	23.8183	24.2858	24.8693	24.7368
PGAM5_HUMAN	1	1	0	0.585683		0	0.444882	66.6667	87.5	22.4331		19.9368	21.753	21.326	20.8466	19.8507	20.703	20.8567	20.0456
PGBM_HUMAN	2	2	0			-1	0.000330173	100	0	18.704	17.3784	17.5292
PGES2_HUMAN	4	4	0	0.0665114		0	0.411774	100	87.5	21.0127	20.8549	20.436	20.2046	20.7023	20.7664	20.1567	19.8853	20.2618	20.23
PGK1_HUMAN	49	37	-1	0.000227781	-2.66261	0	1	100	100	26.3927	25.9535	26.0564	25.1284	24.2501	24.5934	24.8669	24.2627	24.4471	25.0671	25.1552
PGK2_HUMAN	8	7	-1	0.000608373	-2.58522	0	1	100	100	26.4802	25.8306	25.9946	25.1284	24.2501	24.5212	24.8326	24.2828	24.4471	25.1244	25.2654
PGM1_HUMAN	12	12	-1	5.20039e-06	-5.37131	0	1	100	100	21.975	21.64	22.001	19.7443	19.1076	19.8824	19.5554	18.6901	19.3986	19.8781	19.3173
PGM2_HUMAN	4	3	-1	1.10281e-05	-6.25362	0	1	100	100	21.934	21.9769	22.1265	19.8543	19.1531	20.0382	19.7651	18.7858	19.1859	19.5025	18.6572
PGRC1_HUMAN	4	2	1	0.00589921	1.67452	0	1	100	100	22.5398	21.7237	22.0316	22.8618	22.7649	22.9671	22.9111	22.9664	23.1117	22.2229	22.9311
PGRC2_HUMAN	1	1	1	0.0458835	1.43724	0	1	100	100	21.8594	22.9631	22.7113	22.9572	22.885	22.9589	23.3119	23.369	23.1299	22.9337	22.7306
PHB2_HUMAN	10	4	1	2.27054e-06	2.67339	0	1	100	100	21.5546	21.3101	20.9967	22.6479	22.7009	22.4404	22.6544	22.9884	22.6231	22.8923	22.6993
PHB_HUMAN	17	3	-1	0.0010667	-3.49104	0	1	100	100	22.3883	23.2074	22.6852	20.3335	21.2524	21.5636	20.7987	21.3859	21.7081	20.4459	20.165
PHF6_HUMAN	3	3	0	0.955897	-1.02884	0	1	100	100	18.7095	18.6483	18.661	18.3868	18.2694	18.0817	19.7486	17.5817	17.9559	17.8801	21.1513
PHLA1_HUMAN	2	2	-1	0.0131386		0	0.0680168	100	50	20.5366	20.2137	21.0749	19.1682	19.0217				19.7325	18.2632
PHP14_HUMAN	1	1	0			-1	0.0101295	66.6667	0	19.7166	19.0579
PHS_HUMAN	1	1	-1	0.0499338	-2.40488	0	1	100	100	17.7181	19.7722	19.4718	17.0248	17.0252	18.6127	17.8617	16.7535	17.721	18.1877	18.5847
PI42C_HUMAN	2	2	-1	0.00681952		-1	0.032476	100	37.5	19.9728	20.2652	19.9008		19.3809			18.901	19.1157
PICAL_HUMAN	4	4	-1	0.000786633		0	0.411774	100	87.5	20.8522	20.2593	21.1456	19.5817	19.6712	19.6784	18.8335	18.9603	19.5976		19.1136
PIGS_HUMAN	2	2	0			-1	0.00376819	100	12.5	18.7319	18.8035	18.8677						17.936
PIGT_HUMAN	1	1	0	0.0807556		0	0.12888	100	62.5	16.7001	17.1241	18.6201		16.9697	16.3473	15.6415	16.2365	16.7311
PIMT_HUMAN	8	4	-1	9.21206e-05	-2.34068	0	1	100	100	22.6012	22.0572	22.1614	21.6325	21.1183	21.0029	20.6919	20.9328	21.0049	21.0271	20.9603
PIN4_HUMAN	2	2	0	0.611429	-1.15698	0	1	100	100	22.4353	21.6572	20.9349	21.7798	21.5526	21.5722	21.8737	21.7375	21.518	20.1815	21.5082
PININ_HUMAN	1	1	1	0.047349	1.35826	0	1	100	100	19.607	19.2043	19.0831	20.0691	19.2796	19.8052	19.7264	19.6208	19.8317	19.4586	20.1276
PIPNA_HUMAN	1	1	0	0.703994		0	0.231161	100	75	21.7585	21.2692	20.555	21.1601	21.6119	20.2199		21.8954	21.6758	21.6243
PIPNB_HUMAN	2	2	0	0.691019		0	0.231161	100	75	21.6558	21.2692	20.6577	21.1601	21.6119	20.2199		21.8954	21.6758	21.6243
PIPSL_HUMAN	1	1	0	0.890918		0	0.205316	66.6667	25	20.8636		19.9539							19.2829	21.9757
PIR_HUMAN	2	2	-1	3.20032e-05		0	0.12888	100	62.5	21.2132	21.2592	21.1637	19.0731	18.2655	18.4778			18.7666		18.0488
PKP2_HUMAN	2	2	0			-1	0.00376819	100	12.5	21.3685	21.0699	20.5965		20.3212
PKP3_HUMAN	3	3	0	0.862548	-1.03734	0	1	100	100	20.5664	19.7878	20.0413	20.2557	20.6369	20.4369	20.1202	19.758	19.7915	20.3727	19.2597
PLAK_HUMAN	24	20	-1	0.000484197	-2.40572	0	1	100	100	23.7524	23.5229	23.4907	22.6999	22.6078	22.3989	22.4812	21.9091	22.4415	22.4942	21.5448
PLAP_HUMAN	1	1	0			0	0.0810585	66.6667	12.5	20.3332	18.8199								18.6875
PLEC_HUMAN	311	100	-1	6.63028e-06	-1.81086	0	1	100	100	24.8103	24.5504	24.5041	23.9492	23.7652	23.8031	23.6552	23.586	23.8533	23.8661	23.6414
PLEK2_HUMAN	1	1	-1	0.00718934		0	0.0895242	66.6667	100	19.656		19.2149	19.0996	18.9034	19.0531	18.9729	18.7631	18.8217	18.5516	18.8621
PLIN3_HUMAN	12	6	-1	0.000117982	-2.09428	0	1	100	100	22.8822	22.6172	22.6149	22.1274	21.6052	21.5989	21.5688	21.5779	21.872	21.5349	21.2215
PLOD1_HUMAN	2	2	0			-1	0.000330173	100	0	20.3503	19.2372	19.8274
PLOD2_HUMAN	3	3	0			-1	0.000330173	100	0	17.1276	16.9985	17.4384
PLOD3_HUMAN	2	2	0			-1	0.000330173	100	0	21.314	19.7866	20.8417
PLRKT_HUMAN	1	1	0			0	0.385179	33.3333	62.5	20.1599			20.7815	19.8542			20.5207	19.476	20.1725
PLS1_HUMAN	1	1	-1	0.0156152		0	0.897784	66.6667	62.5	20.8725	21.2214		19.3785		19.3442		20.4011	20.0606	19.7507
PLSI_HUMAN	11	9	-1	3.19531e-05	-3.54781	0	1	100	100	23.3363	23.1789	23.1163	21.7429	21.3577	21.1876	21.3478	20.5501	21.5421	21.8181	21.5225
PLSL_HUMAN	21	18	-1	1.20235e-05	-4.04885	0	1	100	100	22.1381	21.7281	21.903	20.2082	19.8773	20.2275	20.2938	19.5226	19.8552	19.2172	20.0424
PLST_HUMAN	13	12	-1	8.57679e-07	-3.30665	0	1	100	100	23.2698	23.2573	23.266	22.0332	21.547	21.1962	21.3965	21.5455	21.5503	21.3924	21.6508
PM14_HUMAN	2	2	0	0.0583597	-1.29946	0	1	100	100	22.1732	22.3576	22.2214	22.0249	22.0094	22.0741	21.7829	21.9475	22.1738	21.6986	21.2713
PML_HUMAN	5	2	0			1	0.00376819	0	87.5				21.1555	21.1687	20.5722	21.0402	21.3007	20.9749	20.8777
PMVK_HUMAN	1	1	0	0.115096		0	0.444882	66.6667	87.5	21.1855		20.0431	20.1168	20.4146	20.3137	19.6873	19.1295	19.3945	19.8337
PNCB_HUMAN	15	14	-1	1.14957e-05	-4.34915	0	1	100	100	19.2131	18.717	19.1708	17.0525	16.4782	16.8586	17.1562	16.5752	16.5708	17.6308	16.9806
PNPH_HUMAN	9	6	-1	8.67687e-05	-2.52621	0	1	100	100	23.043	22.6666	22.7105	21.6952	21.1243	21.2829	21.5333	20.9592	21.7491	21.8349	21.5791
PNPO_HUMAN	3	3	-1	0.000720753		0	0.411774	100	87.5	20.1739	20.4885	20.412	17.9627	18.499	18.0347		17.0218	18.1601	19.003	18.8783
PNPT1_HUMAN	2	2	0	0.774312	1.0483	0	1	100	100	21.2159	20.6076	20.5043	20.9897	21.1545	20.4446	20.7096	21.1664	21.156	20.3487	20.7824
PO210_HUMAN	1	1	-1	0.0152624		0	0.231161	100	75	18.4563	18.4511	18.6525		18.2003	18.0341	17.3506	17.3313	17.9317		17.9666
POMP_HUMAN	1	1	0			-1	0.000330173	100	0	20.6198	18.9738	19.5897
POTEE_HUMAN	14	7	-1	0.000987913	-1.53867	0	1	100	100	30.0847	29.9886	29.7922	29.5445	29.1016	29.2464	29.1927	29.4806	29.293	29.1524	29.6569
POTEF_HUMAN	11	7	-1	0.000987913	-1.53867	0	1	100	100	30.0847	29.9886	29.7922	29.5445	29.1016	29.2464	29.1927	29.4806	29.293	29.1524	29.6569
POTEI_HUMAN	10	6	-1	3.30736e-05	-2.62993	0	1	100	100	26.8685	26.1897	26.6986	25.3821	24.9261	25.0655	25.0179	25.3283	25.2855	24.9269	25.5925
POTEJ_HUMAN	6	3	-1	0.000906615	-3.21624	0	1	100	100	26.9666	26.4564	26.9422	25.407	25.4075	25.5139	24.8114	25.3283	25.6514	24.7308	23.9737
PP14B_HUMAN	4	4	-1	0.000121497	-6.51467	0	1	100	100	18.397	20.0103	19.9859	16.9577	17.1095	17.2917	16.7151	16.2628	17.2296	16.6795	15.8399
PP1A_HUMAN	11	7	-1	0.000139828	-2.37298	0	1	100	100	22.9573	23.0086	22.5435	22.0093	21.5785	21.6505	21.639	21.345	21.8587	21.6151	21.0223
PP1B_HUMAN	10	6	-1	0.000317484	-2.1296	0	1	100	100	22.992	22.5878	22.5123	22.0203	21.5785	21.7764	21.3809	21.3921	21.9688	21.5406	21.197
PP1G_HUMAN	9	5	-1	0.000128361	-2.44021	0	1	100	100	22.877	23.2346	22.5435	22.0203	21.5785	21.6846	21.3809	21.3921	21.9688	21.5406	21.2188
PP1R7_HUMAN	4	3	-1	0.00382908	-1.92958	0	1	100	100	22.5806	22.0187	22.2191	21.4489	21.5684	21.5245	21.6235	20.6933	21.4004	21.595	20.742
PP1R8_HUMAN	1	1	0			1	0.032476	0	62.5				20.51		20.106		20.5924	21.0338		21.8734
PP2AA_HUMAN	11	9	-1	5.48782e-05	-2.23455	0	1	100	100	23.8891	23.6141	23.6256	22.9562	22.4336	22.5009	22.8201	22.5293	22.4975	22.0875	22.5717
PP2AB_HUMAN	10	8	-1	2.11029e-05	-2.36495	0	1	100	100	24.0014	23.7592	23.6331	22.9562	22.4336	22.4596	22.7653	22.6118	22.4975	22.153	22.5717
PP2BA_HUMAN	2	2	0			-1	0.00376819	100	12.5	18.0382	17.5569	17.5297	16.6269
PP4R2_HUMAN	2	2	0			1	0.000330173	0	100				21.1989	21.5007	20.6731	21.7771	20.5998	20.7677	21.4742	21.6822
PP4R4_HUMAN	1	1	0	0.0762729	1.46501	0	1	100	100	22.8076	21.5654	21.7158	22.5948	22.3229	22.6305	22.6364	22.2384	22.3112	22.8427	23.0672
PPA6_HUMAN	1	1	0			0	0.0810585	66.6667	12.5	16.0343		17.6918						16.4937
PPAC_HUMAN	7	5	-1	0.000835942		0	0.411774	100	87.5	22.4506	22.9979	23.2959	21.6088	21.7927	21.9538	21.9257	21.2589	21.406	22.0488
PPB1_HUMAN	1	1	0			1	0.000330173	0	100				23.6876	24.0362	24.109	24.1536	24.0411	23.9962	23.9997	23.8731
PPBI_HUMAN	1	1	0			1	0.000330173	0	100				23.6876	24.0362	24.109	24.1536	24.0411	23.9962	23.9997	23.8731
PPCE_HUMAN	4	4	-1	0.000939022		0	0.411774	100	87.5	22.7024	21.9168	21.9961	20.9226	20.2989	20.0037	19.1556	19.1052	19.8392	20.58
PPGB_HUMAN	1	1	-1	0.0240194		-1	0.032476	100	37.5	22.6007	21.9534	21.4543					20.2651	20.0793	21.014
PPIA_HUMAN	24	16	-1	0.000568864	-2.72947	0	1	100	100	27.9128	27.5064	27.6609	26.6191	25.6654	26.0156	26.44	25.7677	25.9226	26.7045	26.823
PPIB_HUMAN	16	11	-1	3.48302e-06	-6.11227	0	1	100	100	27.4296	27.1719	27.1484	25.2943	24.1964	24.3793	24.8595	24.2018	24.3527	25.1555	24.6666
PPID_HUMAN	3	3	-1	0.0392639		0	0.231161	100	75	19.8564	19.5169	20.4466	19.5064	18.7687	19.6908	19.1691	18.3056	18.566
PPIF_HUMAN	1	1	0			0	0.0810585	33.3333	87.5		19.8638		21.1425	20.5477		20.2878	20.6525	20.406	20.4349	20.1098
PPIG_HUMAN	1	1	0			0	0.0810585	66.6667	12.5	16.4622		15.2814					15.5585
PPIL1_HUMAN	2	2	0	0.475187		0	0.12888	100	62.5	21.5062	20.1396	19.928	20.1921	20.5134		20.2905	19.9276		20.2434
PPIL3_HUMAN	1	1	0			-1	0.000330173	100	0	20.9261	20.3607	20.8453
PPIL4_HUMAN	1	1	0	0.196268		0	0.385179	66.6667	37.5		19.7605	19.5453		19.5992	18.9141		18.8175
PPM1A_HUMAN	1	1	0			-1	0.0101295	66.6667	0		20.4694	21.0196
PPM1B_HUMAN	1	1	0			-1	0.0101295	66.6667	0		20.4694	21.0196
PPM1G_HUMAN	5	2	-1	7.73773e-05		0	0.411774	100	87.5	23.4074	22.8212	23.2108	21.6526	21.471	21.5134	20.8767	21.8305	21.5827	20.985
PPME1_HUMAN	4	3	-1	0.0059203	-3.22866	0	1	100	100	21.4808	21.7629	21.9184	20.9327	20.5813	20.097	20.4997	18.3729	20.2287	19.8243	19.7015
PPP5_HUMAN	2	2	0	0.821377	1.05231	0	1	100	100	20.6174	20.2675	20.3007	20.594	20.1642	20.5487	20.9816	20.1733	20.2366	19.6993	21.3521
PPP6_HUMAN	1	1	0			0	0.385179	33.3333	62.5			17.0896		14.4224	16.1375		16.3487	16.3275	16.7054
PPT1_HUMAN	2	2	0			-1	0.00376819	100	12.5	22.1586	21.7484	21.8127						20.4539
PQBP1_HUMAN	1	1	0	0.0841321		0	0.231161	100	75	18.1694	18.911	19.0975	16.8527	18.0068	17.7417	17.8598	17.1348			18.9669
PR38A_HUMAN	1	1	0			0	0.385179	33.3333	62.5			17.464	16.1484	17.4649	17.092		16.7589	17.3093
PR38B_HUMAN	1	1	0			0	0.385179	33.3333	62.5	16.4915			17.068		18.0754	17.2225	16.5043		17.0108
PR40A_HUMAN	2	2	0	0.152064	-1.4288	0	1	100	100	21.5333	21.0697	19.8614	20.8003	20.4928	20.5064	19.9991	20.3708	20.2285	19.8597	20.1955
PRAF3_HUMAN	3	3	0	0.123117	-1.29689	0	1	100	100	22.2155	21.4985	21.9742	21.7035	21.3204	21.6382	21.8006	20.9261	21.9127	21.4377	21.4287
PRC2C_HUMAN	1	1	0	0.834713		0	0.78488	66.6667	75		20.9941	20.0475	21.1958		19.5347	20.726	20.6531	20.628	21.0238
PRDX1_HUMAN	25	15	-1	2.14029e-05	-1.83679	0	1	100	100	28.2429	27.9366	28.1116	27.5508	27.0413	27.2118	27.1338	27.1243	27.2602	27.1018	27.335
PRDX2_HUMAN	11	7	-1	0.00284151	-1.72669	0	1	100	100	28.4993	27.8639	27.7497	27.5855	26.9939	27.187	27.3136	27.045	27.1088	27.1261	27.6372
PRDX3_HUMAN	9	8	0	0.723747	1.04205	0	1	100	100	23.0812	22.6085	22.7368	23.1098	22.8265	22.8386	22.8713	22.9813	23.048	22.3293	22.9411
PRDX4_HUMAN	12	10	-1	1.66158e-05	-4.53179	0	1	100	100	23.7148	23.4525	23.5211	21.8023	21.5135	21.1518	21.6363	20.5977	21.3939	21.9152	21.0512
PRDX5_HUMAN	11	5	-1	2.84492e-05	-2.71479	0	1	100	100	25.556	24.9772	25.1141	24.1414	23.6972	23.8273	23.6395	23.8533	24.1269	23.4287	23.4851
PRDX6_HUMAN	17	15	-1	3.03958e-06	-3.09159	0	1	100	100	25.8623	25.566	25.7436	24.5088	23.8146	24.1356	24.2687	23.725	23.95	24.2104	24.1518
PREB_HUMAN	1	1	0	0.545322	-1.10114	0	1	100	100	20.7004	19.9544	20.4235	20.4745	20.3949	20.3402	20.3703	20.4075	19.9155	20.2824	19.5782
PREP_HUMAN	3	3	0	0.183981		0	0.0895242	66.6667	100	20.3379	18.4564		20.5218	20.6115	20.4697	20.2204	19.8581	20.4829	19.941	19.1417
PRKDC_HUMAN	20	8	-1	0.000355811	-2.78596	0	1	100	100	20.1163	20.6046	20.4159	18.2973	19.1899	19.4444	18.5555	18.8767	19.4283	18.8719	18.542
PRKRA_HUMAN	2	2	0	0.0523244		0	0.0680168	100	50	19.3312	17.6427	19.4745	17.3249		16.9338	16.6017		18.0979
PROF1_HUMAN	17	10	-1	3.54481e-05	-4.23633	0	1	100	100	27.9155	27.2934	27.7003	26.2332	25.1342	25.4298	25.8199	24.9453	25.2708	25.7423	25.8529
PROF2_HUMAN	7	5	-1	0.000351033	-2.46846	0	1	100	100	25.4722	24.6113	24.8015	23.9873	23.1222	23.9295	23.6838	23.2883	23.5951	23.8139	23.8446
PROSC_HUMAN	4	4	-1	0.000648842	-2.41297	0	1	100	100	23.74	23.4131	23.6147	22.8172	21.5096	22.1554	22.5553	22.061	22.3666	22.6226	22.4599
PRP17_HUMAN	1	1	0			-1	0.0101295	66.6667	0		19.0649	19.462
PRP19_HUMAN	12	12	0	0.300189	-1.10634	0	1	100	100	23.0257	22.8737	23.0924	22.9421	23.0697	22.7972	23.0404	22.6382	22.9539	22.4458	22.9244
PRP6_HUMAN	1	1	-1	0.00060421	-2.05777	0	1	100	100	19.808	20.3803	20.2075	19.4145	18.4299	19.1395	19.2102	19.0332	19.0303	19.3442	19.1251
PRP8_HUMAN	9	3	-1	0.00189106	-1.88472	0	1	100	100	21.2642	21.4799	21.4042	20.6035	20.7572	20.2843	20.5593	20.555	20.9299	20.2518	19.8063
PRPS1_HUMAN	11	4	-1	0.00103702	-2.01053	0	1	100	100	22.8696	22.5062	22.7115	22.0854	21.7547	21.1882	22.0493	21.3609	21.3569	21.865	21.8451
PRPS2_HUMAN	8	4	-1	0.000867806	-2.11138	0	1	100	100	21.8096	21.5121	21.6617	20.9788	20.6368	20.2768	20.8932	20.3009	19.9863	20.9328	20.6578
PRPS3_HUMAN	4	2	-1	0.000397486	-1.82445	0	1	100	100	22.7563	22.4805	22.7115	22.0854	21.7547	21.3265	22.0493	21.5221	21.8075	21.865	21.8451
PRRC1_HUMAN	3	3	-1	0.00334439	-1.6967	0	1	100	100	20.1889	20.5992	21.0287	19.7445	19.5529	19.9735	19.5981	19.7515	20.0837	19.8202	20.2187
PRS10_HUMAN	11	9	-1	0.000203157	-1.55431	0	1	100	100	23.581	23.1233	23.0946	22.7242	22.6596	22.6426	22.6851	22.4816	22.7273	22.6542	22.4656
PRS4_HUMAN	13	8	-1	2.61702e-05	-2.71853	0	1	100	100	22.5404	22.2336	22.4662	21.3268	21.2305	20.6646	21.1003	20.8367	21.2817	20.7114	20.6126
PRS6A_HUMAN	11	8	-1	2.5942e-05	-1.61902	0	1	100	100	23.3668	23.117	23.1988	22.7163	22.4295	22.6023	22.5858	22.5421	22.6375	22.4351	22.3109
PRS6B_HUMAN	13	8	-1	4.07487e-06	-2.01504	0	1	100	100	22.3617	22.2952	22.5094	21.1197	21.426	21.6054	21.5172	21.2911	21.3876	21.2117	21.465
PRS7_HUMAN	5	2	0	0.745986	1.05304	0	1	100	100	21.1498	22.0806	21.3329	21.8767	21.7506	21.8344	21.1671	21.4641	21.6412	21.2748	21.7565
PRS8_HUMAN	13	9	-1	0.00029458	-1.74795	0	1	100	100	22.5012	22.2166	22.3572	21.7662	21.3455	21.5994	21.8819	21.2669	21.714	21.3468	21.5006
PSA1_HUMAN	10	7	-1	0.000960913	-1.91315	0	1	100	100	23.167	23.0703	23.0998	22.3404	21.7285	22.129	22.2859	21.7399	22.0827	22.4658	22.639
PSA2_HUMAN	10	6	-1	4.63393e-05	-1.95909	0	1	100	100	24.8199	24.3194	24.4192	23.6297	23.4378	23.5952	23.7041	23.3625	23.5861	23.2882	23.791
PSA3_HUMAN	7	3	-1	0.000906533	-2.06891	0	1	100	100	22.3427	22.1559	22.2726	21.7096	21.3125	21.1851	21.198	20.5007	21.1947	21.0321	21.5328
PSA4_HUMAN	8	7	-1	7.88642e-05	-1.99752	0	1	100	100	23.8276	23.5626	23.4074	22.8578	22.3312	22.6012	22.4556	22.5391	22.8546	22.8124	22.3562
PSA5_HUMAN	4	3	-1	0.000323747	-1.62827	0	1	100	100	24.5189	24.4213	24.4723	23.9181	23.4674	23.5994	23.6839	23.8258	23.7495	23.7413	24.1547
PSA6_HUMAN	10	6	-1	0.000885442	-1.52128	0	1	100	100	24.0333	23.5792	23.5771	23.2804	23.0191	22.9258	23.0895	23.1383	23.0001	23.1486	23.3948
PSA7L_HUMAN	4	2	-1	3.40532e-05	-1.6656	0	1	100	100	23.1284	22.9707	23.0998	22.201	22.1976	22.2448	22.4514	22.4415	22.1453	22.3721	22.5882
PSA7_HUMAN	12	3	-1	3.74495e-05	-1.64582	0	1	100	100	23.1284	22.995	23.0237	22.201	22.1976	22.2448	22.4514	22.4415	22.1453	22.3721	22.5882
PSAL_HUMAN	5	3	-1	0.000426843	-3.0532	0	1	100	100	21.8363	21.2232	21.5427	19.9304	20.0585	20.0931	20.3066	19.178	19.401	19.7852	20.6372
PSA_HUMAN	15	12	-1	9.40613e-05	-3.27589	0	1	100	100	24.5685	23.9788	24.0308	22.992	22.4081	22.3761	22.8493	21.7419	22.3301	22.3628	22.7861
PSB1_HUMAN	6	5	-1	0.000167685	-1.80637	0	1	100	100	22.841	22.8605	23.0505	22.3255	22.0147	22.2759	22.3459	21.7628	22.0131	21.8817	21.8945
PSB2_HUMAN	9	8	-1	9.14828e-08	-2.86591	0	1	100	100	23.7426	23.6512	23.5458	22.3992	21.8684	22.1909	21.993	22.0891	22.1989	22.1759	22.1049
PSB3_HUMAN	5	4	-1	0.00547923	-2.56344	0	1	100	100	22.1102	21.672	21.4749	20.4222	20.9879	20.2461	20.9685	20.5417	20.2696	20.6405	19.0778
PSB4_HUMAN	7	4	-1	2.05181e-06	-2.66143	0	1	100	100	23.0495	22.9845	22.8117	21.6516	21.465	21.3736	21.962	21.2911	21.4856	21.4218	21.6401
PSB5_HUMAN	5	5	0	0.242002	-1.3063	0	1	100	100	21.7682	21.6626	21.6067	21.0179	21.5601	21.6349	21.4933	21.3797	20.8889	22.0089	20.3658
PSB6_HUMAN	5	5	-1	0.000259774	-1.51929	0	1	100	100	23.9569	23.8227	23.9329	23.5383	23.1822	23.0635	23.4113	23.1321	23.248	23.3615	23.4693
PSB7_HUMAN	5	5	0	0.477813	-1.18962	0	1	100	100	20.7439	21.2286	21.1959	21.2095	20.9691	19.617	21.1382	20.872	20.4719	21.3245	20.8428
PSB9_HUMAN	3	3	0	0.602211	-1.11984	0	1	100	100	20.2576	20.4278	19.5348	19.8839	19.2009	19.9903	20.6602	19.4735	20.0125	20.1755	19.8839
PSD10_HUMAN	2	2	-1	0.00441875	-1.74279	0	1	100	100	23.1173	22.3225	22.4574	22.1413	21.8453	21.3655	21.7911	21.8927	21.9693	22.1278	21.515
PSD11_HUMAN	7	6	-1	3.95534e-06	-2.08811	0	1	100	100	23.39	23.3726	23.3101	22.2233	22.4346	22.3232	22.1143	22.372	22.6215	22.0991	22.175
PSD12_HUMAN	5	5	-1	0.0057363	-1.66668	0	1	100	100	23.2082	22.9097	22.663	22.3706	22.4813	22.5175	21.73	22.0468	22.4851	22.0099	21.8787
PSD13_HUMAN	3	2	-1	0.00534499		-1	0.032476	100	37.5	20.7197	20.9535	21.2531		17.6286			18.1591	19.1857
PSDE_HUMAN	6	6	-1	0.00718605	-1.37968	0	1	100	100	21.9787	22.6148	22.2403	21.7614	21.6789	21.7421	22.1559	21.8161	21.8175	21.7336	21.803
PSF2_HUMAN	1	1	0			-1	0.000330173	100	0	17.728	19.0289	18.1572
PSIP1_HUMAN	7	6	-1	0.000229048	-1.51572	0	1	100	100	21.098	20.8455	20.9234	20.3833	20.4726	20.4144	20.3597	20.4189	20.3073	20.4901	19.9988
PSMD1_HUMAN	6	5	-1	0.00108402	-2.19385	0	1	100	100	20.7822	21.8724	21.5522	20.4823	20.1265	20.6231	20.3037	20.072	20.265	20.4837	19.7942
PSMD2_HUMAN	30	22	-1	1.79422e-05	-2.33153	0	1	100	100	24.1742	24.1881	24.2349	23.2439	23.0158	23.1099	22.7412	23.0277	23.2217	22.9576	22.5043
PSMD3_HUMAN	11	8	-1	3.48082e-07	-2.55128	0	1	100	100	23.2091	23.1414	23.2113	22.1479	21.9221	21.9619	21.6504	21.7595	21.8351	21.6392	21.7724
PSMD4_HUMAN	6	2	-1	0.000271479		0	0.12888	100	62.5	21.8989	21.8074	21.6265	20.4235	19.884		19.7132		19.2649		19.538
PSMD5_HUMAN	2	2	-1	0.0188057		0	0.231161	100	75	19.862	19.0414	19.7967	18.8109	18.8852	18.9438	18.4762	18.1327	19.1188
PSMD6_HUMAN	4	4	0	0.320543	-1.15085	0	1	100	100	22.7512	22.5711	22.7873	22.64	22.0758	21.9961	22.722	22.4851	22.6377	22.9253	22.522
PSMD7_HUMAN	5	2	-1	0.00260568	-2.11385	0	1	100	100	22.0932	21.8278	21.6983	20.8386	21.2736	21.0382	20.7404	20.7414	20.9585	20.9244	19.8307
PSMD8_HUMAN	2	2	0	0.219459		0	0.12888	100	62.5	16.587	19.5664	19.6013	19.4752	19.6501	20.2634	19.6778			19.1331
PSMD9_HUMAN	4	4	0	0.948641		0	0.231161	100	75	21.8004	20.3875	20.1591	21.2156	21.0345		20.734	20.0066		21.0012	20.5316
PSME1_HUMAN	15	11	-1	0.000714913	-2.15664	0	1	100	100	23.1446	22.8743	22.8896	22.201	21.5277	21.9209	22.0696	21.1769	21.7318	22.1926	22.0654
PSME2_HUMAN	11	7	-1	1.47263e-06	-2.36827	0	1	100	100	24.7227	24.654	24.6969	23.3973	23.6275	23.4551	23.6687	23.0718	23.4926	23.522	23.344
PSME3_HUMAN	6	3	0			1	0.0101295	33.3333	100	21.9577			21.7615	21.257	20.7539	22.0101	21.9459	21.7281	20.9029	21.7738
PSPC1_HUMAN	5	5	0	0.074286	1.3541	0	1	100	100	21.8647	21.4529	20.9588	22.392	21.9599	21.74	21.8509	21.959	21.8641	21.4614	21.6754
PTBP1_HUMAN	14	11	-1	1.78571e-05	-1.82295	0	1	100	100	24.4408	24.426	24.3614	23.5338	23.7243	23.7336	23.4757	23.3703	23.7682	23.3742	23.3646
PTER_HUMAN	1	1	-1	2.56099e-05	-3.66679	0	1	100	100	19.2093	19.714	19.9017	17.8433	17.7641	17.6012	17.7844	17.2002	17.4934	18.4309	17.7532
PTMA_HUMAN	1	1	0			-1	0.00376819	100	12.5	20.3658	20.2258	18.3184	18.8086
PTMS_HUMAN	1	1	0	0.113583		0	0.231161	100	75	22.1631	21.6918	22.3389	22.0139		20.8666	22.0781	21.1908		21.2159	21.5845
PTN11_HUMAN	5	5	-1	0.000280169	-1.80293	0	1	100	100	21.4856	21.4054	21.3429	20.801	20.2914	20.299	20.2934	20.5169	20.6274	20.8386	20.8197
PTN1_HUMAN	1	1	0			-1	0.000330173	100	0	22.3618	22.0822	21.6426
PTN23_HUMAN	1	1	0			1	0.032476	0	62.5				14.1902	14.0033	15.1768	13.7198				14.6849
PTPA_HUMAN	1	1	0			-1	0.0101295	66.6667	0	21.4504		20.8694
PTTG_HUMAN	1	1	0	0.207242		0	0.0680168	100	50	21.5573	22.0371	19.9679	20.2506	21.3927			19.3366		19.0497
PUF60_HUMAN	6	3	-1	8.98923e-05	-2.4135	0	1	100	100	23.0433	22.7164	22.7199	22.0424	21.478	21.4786	21.0562	21.6578	21.2856	21.6925	21.7522
PUR2_HUMAN	12	11	-1	2.86822e-05	-3.2551	0	1	100	100	22.7701	22.4676	22.7961	21.3877	21.0732	21.1903	21.0999	20.7379	20.8937	21.1772	20.2422
PUR4_HUMAN	3	3	-1	4.27381e-05		0	0.231161	100	75	20.1383	19.7092	20.4012	18.0323	18.5534	18.2519	18.2842	17.7184	18.0307
PUR6_HUMAN	13	7	-1	0.00012035	-2.15653	0	1	100	100	22.7497	22.6414	22.8827	22.0205	21.9262	21.6193	21.3311	21.5754	21.8338	21.6818	21.2058
PUR8_HUMAN	7	7	-1	8.35897e-06	-3.68404	0	1	100	100	20.5164	20.9587	20.7823	18.5282	19.041	18.7305	19.31	18.7777	18.356	19.1602	19.0657
PUR9_HUMAN	27	17	-1	8.05699e-05	-2.04029	0	1	100	100	24.6539	24.0965	24.1854	23.7292	23.1444	23.1451	23.3147	23.132	23.1835	23.3053	23.3111
PURA2_HUMAN	3	2	-1	0.00422897		0	0.12888	100	62.5	22.1942	21.159	21.5462	20.3769			20.3908		19.6186	20.5813	20.2337
PURA_HUMAN	1	1	0			-1	0.0101295	66.6667	0		20.5707	21.0375
PURB_HUMAN	2	2	-1	0.018281	-1.86623	0	1	100	100	21.5865	21.1471	20.9653	20.9785	20.3878	20.3245	20.4309	20.4649	19.9492	20.7632	19.3636
PUS7_HUMAN	1	1	0	0.266441		0	0.617947	66.6667	50	16.7054		18.7118		16.9389	17.2276	16.7404	16.5758
PVR_HUMAN	2	2	-1	6.21446e-05	-2.8867	0	1	100	100	22.2681	22.1418	21.9681	20.6023	20.9386	20.1971	20.2251	21.0606	20.9912	20.3183	20.4395
PYC_HUMAN	1	1	0	0.137971		0	0.411774	100	87.5	19.7656	19.0748	19.1552	19.2379	19.2024	18.9539	18.9413	17.3954	18.6323	18.012
PYGB_HUMAN	30	25	-1	8.84606e-05	-3.00733	0	1	100	100	24.1558	23.6821	23.9066	22.6129	22.3706	22.5181	22.4552	22.0052	22.3415	22.7413	21.5659
PYGL_HUMAN	11	9	-1	1.78493e-06	-2.73406	0	1	100	100	24.1393	23.6175	23.9871	22.4512	22.4839	22.4707	22.672	22.2708	22.2986	22.7413	22.3201
PYGM_HUMAN	6	5	-1	1.09626e-06	-2.57725	0	1	100	100	24.0644	23.6693	23.9871	22.4203	22.5026	22.5181	22.7519	22.4249	22.3007	22.7413	22.6688
PYR1_HUMAN	7	3	-1	0.000814095		0	0.0680168	100	50	20.3833	20.8488	20.1117		19.0149	19.075			18.6915	19.0316
PYRG1_HUMAN	4	3	-1	0.00236271		0	0.231161	100	75	20.2265	20.2295	20.1753	19.0626	18.906	18.4716		18.1838	19.3598	17.8711
PZP_HUMAN	1	1	0	0.348338		0	0.12888	100	62.5	22.8553	21.9596	22.3499	22.3773	21.956			21.9326		20.3845	22.532
QCR1_HUMAN	15	4	0	0.210826		0	0.411774	100	87.5	21.0289	20.5788	21.0612	20.8109	21.3793	21.5093	21.592	20.8634	20.9919		21.0848
QCR2_HUMAN	14	5	1	4.29194e-05	1.94015	0	1	100	100	20.7936	20.9383	20.694	21.8871	21.7594	21.6009	21.8178	21.7836	21.8465	22.0608	21.3622
QCR6_HUMAN	1	1	1	0.0381451	1.7056	0	1	100	100	21.5928	21.4475	20.8012	22.3869	22.0352	22.3748	22.0284	22.2725	22.5944	21.1378	21.5762
QCR7_HUMAN	2	2	0			1	0.0101295	33.3333	100	20.4957			20.7654	20.6123	19.5733	20.2788	20.5026	21.2653	20.2675	21.0785
QCR8_HUMAN	3	3	0	0.553897	-1.04927	0	1	100	100	17.5591	17.0629	17.1603	17.2553	17.3591	17.1405	17.0812	17.0717	17.0776	17.1622	17.3831
QIL1_HUMAN	1	1	0	0.0698595		0	0.0680168	100	50	19.5178	19.5479	18.4	18.6384	18.3146			17.62	18.3184
QOR_HUMAN	11	7	-1	0.000633611	-1.51985	0	1	100	100	24.162	23.7399	23.7237	23.4497	23.0079	23.2147	23.4569	23.1721	23.2705	23.3069	23.2914
QSOX1_HUMAN	3	3	0			-1	0.000330173	100	0	22.0558	21.821	21.5293
R113A_HUMAN	1	1	0			-1	0.0101295	66.6667	0	21.6344	21.1746
R13AX_HUMAN	2	2	1	0.025618	1.34144	0	1	100	100	23.385	22.6828	23.5468	23.5695	23.5461	23.6498	23.711	23.5669	23.677	23.8088	23.4999
R39L5_HUMAN	1	1	-1	0.00535103	-2.63685	0	1	100	100	24.0286	23.945	24.022	22.8652	21.5736	22.918	22.4751	22.1161	22.1176	23.316	23.4161
RA1L2_HUMAN	16	14	-1	0.00175282	-1.60088	0	1	100	100	25.8054	25.2185	25.4165	24.9813	24.8063	24.7899	24.9776	24.5381	25.0445	24.7867	24.4857
RAB10_HUMAN	3	3	-1	0.00813111	-1.1957	0	1	100	100	23.5214	23.6108	23.4583	23.3573	23.4418	23.3462	23.311	23.1013	23.1169	23.1998	23.3044
RAB13_HUMAN	1	1	0	0.768432	-1.0451	0	1	100	100	21.0577	20.4651	20.8691	20.7568	20.6966	20.2683	20.9237	20.6826	20.8339	20.4154	21.292
RAB14_HUMAN	2	2	-1	0.00778558	-2.60846	0	1	100	100	21.7837	21.7334	21.9779	21.1326	20.723	21.0622	20.4126	20.7608	20.0127	20.4474	19.0363
RAB1A_HUMAN	7	3	-1	0.00808382	-2.11068	0	1	100	100	24.179	24.1162	24.0069	23.5532	23.3072	23.2074	22.7792	23.1115	23.238	23.1674	21.8201
RAB1B_HUMAN	8	3	-1	0.00850428	-2.11327	0	1	100	100	23.7062	23.6211	23.4952	23.0415	22.812	22.7123	22.2841	22.5998	22.7428	22.7232	21.3084
RAB1C_HUMAN	7	3	0			1	0.000330173	0	100				20.7399	20.6746	20.3431	20.8223	20.1394	20.0924	21.0749	20.7659
RAB21_HUMAN	3	2	-1	0.00567765	-1.54833	0	1	100	100	22.0217	22.067	22.2266	21.5804	21.7054	21.1735	21.1685	21.8196	21.735	21.5123	21.1007
RAB25_HUMAN	1	1	0	0.146278		0	0.444882	66.6667	87.5	22.0869		22.1174	21.5011	21.4392	20.4067	21.5735	21.7611	21.6265	22.0453
RAB2A_HUMAN	6	3	-1	0.000527326	-2.03585	0	1	100	100	22.99	22.98	22.4807	22.0251	21.7369	21.9708	21.6266	21.8712	21.9968	21.938	21.1648
RAB2B_HUMAN	2	2	0	0.519201	1.2289	0	1	100	100	21.3685	20.6828	21.1364	21.0118	20.6286	20.7434	21.2822	21.8922	22.3834	20.6881	22.2496
RAB35_HUMAN	2	2	0	0.0794918		0	0.78488	66.6667	75		17.9245	16.2748		16.5128		16.5333	15.6861	15.716	16.0878	15.3186
RAB5A_HUMAN	1	1	-1	0.000144485	-1.42891	0	1	100	100	22.7249	22.632	22.6579	22.2894	22.2935	22.2493	22.1461	22.0492	22.0951	22.224	21.9066
RAB5B_HUMAN	3	3	-1	0.000658298	-1.74392	0	1	100	100	22.7249	23.0268	22.7406	22.3238	22.0259	22.2493	21.9544	21.6633	22.0951	22.224	21.6914
RAB5C_HUMAN	8	4	-1	0.000239185	-1.86862	0	1	100	100	24.548	24.4118	24.3635	23.7925	23.659	23.7004	23.5392	23.5245	23.7267	23.3521	23.0184
RAB6A_HUMAN	1	1	-1	0.000595744		0	0.0895242	66.6667	100		19.6257	20.9895	21.9555	22.067	22.3054	22.1625	21.662	21.9003	21.9584	21.8522
RAB6B_HUMAN	1	1	-1	0.000595744		0	0.0895242	66.6667	100		19.6257	20.9895	21.9555	22.067	22.3054	22.1625	21.662	21.9003	21.9584	21.8522
RAB7A_HUMAN	12	8	-1	0.000109857	-2.0261	0	1	100	100	24.5162	24.3562	24.0847	23.3079	23.4061	23.4791	23.1158	23.251	23.6053	23.3896	22.8479
RAB8A_HUMAN	1	1	0			-1	0.0101295	66.6667	0	16.1692		15.5642
RABP2_HUMAN	2	2	-1	0.000214457		0	0.231161	100	75	22.3782	22.072	21.6309	20.4145	19.3281	19.3286		19.3033		20.2304	19.7938
RAC1_HUMAN	9	9	-1	3.04363e-06	-2.75624	0	1	100	100	23.7239	23.2432	23.5769	22.5038	21.9216	22.0638	21.9198	21.88	21.9455	22.098	22.0832
RAC2_HUMAN	4	4	-1	1.00194e-05	-2.79685	0	1	100	100	24.5461	23.9366	24.0781	23.0433	22.6806	22.9461	22.5303	22.4807	22.5905	22.8803	22.4733
RAC3_HUMAN	5	5	-1	4.32197e-05	-3.29471	0	1	100	100	24.7206	23.9617	24.4738	23.2141	22.6806	22.7866	22.5303	22.6228	22.3085	22.977	22.2018
RAD50_HUMAN	1	1	0			1	0.0130609	0	75				17.3532	18.022	18.255	17.4446	16.5125	17.3197
RADI_HUMAN	20	15	-1	0.000151949	-2.00985	0	1	100	100	26.0481	25.472	25.641	24.9696	24.4902	24.5886	24.8541	24.4276	24.5561	24.8779	24.9421
RAE1L_HUMAN	1	1	0	0.452299		-1	0.032476	100	37.5	21.0069	21.0496	20.3572	20.6354	20.9014			20.0162
RAF1_HUMAN	1	1	-1	0.0408474		0	0.12888	100	62.5	22.2204	21.8598	21.9873	21.0598	21.5207	21.1589		20.6718	21.9132
RAGP1_HUMAN	12	8	-1	1.5233e-05	-1.80624	0	1	100	100	22.9445	22.9857	23.0465	22.4137	21.9303	22.1418	22.3725	22.0533	22.0824	22.0883	22.0318
RAI3_HUMAN	4	3	-1	0.000233285	-4.14633	0	1	100	100	24.144	23.8775	23.8843	22.4112	21.8415	20.816	21.4809	22.3018	22.6517	21.9299	21.901
RALA_HUMAN	2	2	-1	0.0483342	-1.27062	0	1	100	100	22.5389	21.7775	22.0421	21.9832	21.719	21.6054	21.7978	21.9275	21.6379	21.6324	21.8882
RALB_HUMAN	2	2	0	0.359245	-1.12158	0	1	100	100	22.3399	21.4655	22.0421	21.901	21.8044	21.6409	21.9683	21.9275	21.6566	21.5173	21.8533
RALYL_HUMAN	1	1	1	0.0413326	1.66974	0	1	100	100	20.6283	18.9946	19.7196	21.0088	20.5324	20.389	20.7102	20.3657	20.7022	20.3662	20.0891
RALY_HUMAN	10	10	0	0.459548	1.07175	0	1	100	100	23.6577	23.1267	23.1017	23.6293	23.5315	23.4121	23.2334	23.2494	23.3274	23.3362	23.4433
RANG_HUMAN	7	4	-1	5.76597e-05	-1.9614	0	1	100	100	24.8146	24.7845	24.6867	24.0996	23.6288	23.888	23.9849	23.6409	23.6938	23.427	23.9573
RAN_HUMAN	17	13	-1	6.12392e-06	-2.65301	0	1	100	100	26.4834	26.0773	26.1427	25.2281	24.6134	24.7436	24.8877	24.6223	24.6695	25.0748	24.7754
RAP1A_HUMAN	4	4	0	0.85682	-1.01312	0	1	100	100	21.8524	21.9723	21.794	22.0069	22.0104	21.7835	21.7127	22.0478	21.9028	21.5986	21.7702
RAP1B_HUMAN	6	3	-1	3.50547e-05	-2.2323	0	1	100	100	23.2331	23.0698	23.1775	22.1355	22.2354	22.2914	21.7299	22.1132	21.6371	22.1141	21.7562
RASA1_HUMAN	7	5	-1	0.00562932		0	0.411774	100	87.5	22.4267	21.7787	21.7533	21.4966	20.7881	20.145	21.3241	20.4845	20.8825	20.5188
RASH_HUMAN	1	1	0			-1	0.00376819	100	12.5	21.8564	21.2918	21.1605	20.8162
RASK_HUMAN	1	1	0			-1	0.00376819	100	12.5	21.8564	21.2918	21.1605	20.8162
RASN_HUMAN	1	1	0			-1	0.00376819	100	12.5	21.8564	21.2918	21.1605	20.8162
RAVR1_HUMAN	2	2	0			-1	0.00376819	100	12.5	18.1969	19.1265	19.5933	19.0019
RB11A_HUMAN	8	3	-1	3.06773e-05	-1.61743	0	1	100	100	24.353	24.4026	24.1654	23.3715	23.6494	23.6663	23.5278	23.5636	23.7722	23.7851	23.5705
RB11B_HUMAN	7	3	-1	3.06773e-05	-1.61743	0	1	100	100	24.353	24.4026	24.1654	23.3715	23.6494	23.6663	23.5278	23.5636	23.7722	23.7851	23.5705
RB3GP_HUMAN	1	1	0	0.879391		0	0.12888	100	62.5	18.6056	18.4249	19.1138		19.0752		18.8443	18.4444	18.6277	18.7453
RBBP4_HUMAN	9	7	-1	1.68123e-05	-2.35019	0	1	100	100	22.535	22.3902	22.5271	20.9637	21.2191	21.6276	21.5817	21.1334	21.3371	21.0323	21.1158
RBBP7_HUMAN	13	12	-1	0.000105284	-2.61765	0	1	100	100	22.6191	22.2785	22.3923	20.7846	20.5893	21.4571	20.5843	21.2386	21.1074	21.2266	21.3457
RBGP1_HUMAN	1	1	0			0	0.0810585	33.3333	87.5		17.2119		19.5124	20.004		20.8224	19.0092	19.8938	19.1219	21.4772
RBM10_HUMAN	1	1	0	0.395689		0	0.231161	100	75	19.8162	18.2648	18.4461	19.5297	19.8306	19.2596	18.5921	19.2256	18.8747
RBM12_HUMAN	1	1	0	0.43136		0	0.617947	66.6667	50	15.9375		15.1829	16.638		15.478	15.4706				16.5099
RBM14_HUMAN	10	4	-1	0.00784162	-1.71012	0	1	100	100	21.6902	21.771	21.5325	21.0983	21.318	20.6352	20.2473	20.7582	21.2265	20.6463	21.194
RBM15_HUMAN	2	2	-1	0.0302839	-1.81277	0	1	100	100	18.8478	19.8965	18.589	18.2104	18.7549	18.389	18.6381	17.8388	18.6483	17.8787	17.6651
RBM19_HUMAN	1	1	0	0.873555	1.02868	0	1	100	100	21.1344	20.9037	20.9148	20.8872	20.7782	20.5813	21.4183	20.6517	20.7809	21.55	21.5531
RBM25_HUMAN	5	2	0			-1	0.000330173	100	0	22.4438	22.1363	21.8744
RBM27_HUMAN	2	2	-1	0.00153882		0	0.0895242	66.6667	100	18.9623	19.6542		18.4451	17.5591	18.2293	18.2341	18.0247	18.226	18.2006	18.3728
RBM39_HUMAN	5	5	0	0.26542	-1.17779	0	1	100	100	22.7917	22.3213	22.3956	22.6752	22.3732	22.3466	22.4362	22.1539	22.372	22.1389	21.6384
RBM3_HUMAN	2	2	0			-1	0.0101295	66.6667	0		21.348	21.1129
RBM47_HUMAN	2	2	0			-1	0.000330173	100	0	20.0789	20.6213	21.0129
RBM4B_HUMAN	1	1	0			-1	0.0101295	66.6667	0	19.2503		19.0344
RBM4_HUMAN	1	1	0			-1	0.0101295	66.6667	0	19.2503		19.0344
RBM7_HUMAN	1	1	-1	0.00447895		0	0.385179	66.6667	37.5		19.3356	19.3414		17.3325	17.925		17.6281
RBMX_HUMAN	13	5	-1	0.00790502	-1.43953	0	1	100	100	25.4844	25.0864	25.0212	24.9117	24.7498	24.8427	24.5945	24.7832	24.8046	24.3425	24.3448
RBP56_HUMAN	5	3	-1	0.000289018	-3.76774	0	1	100	100	23.1534	22.8727	23.1581	21.2167	21.5268	21.2811	20.2467	20.6118	20.8952	21.3803	22.0228
RB_HUMAN	1	1	0			-1	0.0101295	66.6667	0		14.911	15.0348
RCC1_HUMAN	12	6	-1	0.0372743	-1.47107	0	1	100	100	23.4358	23.0218	23.0712	22.9538	22.7194	22.6288	22.6408	22.7798	22.7977	22.6738	21.7612
RCC2_HUMAN	3	3	-1	0.043998		0	0.411774	100	87.5	21.6323	21.029	21.114	21.0451	20.7416	20.782	20.2318	19.705	20.1399	20.9168
RCN1_HUMAN	3	3	-1	0.00015786		0	0.231161	100	75	20.4448	20.1616	19.8152	18.5939	17.2524	17.6167		17.3697	16.9816	17.333
RCN2_HUMAN	7	7	-1	0.000597533		0	0.231161	100	75	19.8425	19.1751	19.5064	17.411	17.6212	17.761	17.8997			18.3696	18.3971
RD23A_HUMAN	1	1	-1	0.0194585		-1	0.032476	100	37.5	20.4037	21.2087	20.8943	19.0218	19.5447			17.9301
RD23B_HUMAN	3	3	-1	1.84009e-06	-4.72818	0	1	100	100	22.879	23.0806	23.2425	20.6309	20.887	21.211	20.5994	20.7541	21.407	20.4029	20.7165
RDH11_HUMAN	4	4	0	0.0763893	-1.20465	0	1	100	100	21.7064	21.4693	21.7852	21.4667	21.6163	21.5859	21.2831	21.3889	21.5409	21.1214	21.0769
RED_HUMAN	2	2	-1	0.0374726	-1.39638	0	1	100	100	21.7677	21.7121	21.7037	21.4614	20.9478	20.9313	21.2026	21.4129	20.8451	21.3486	21.8193
REEP5_HUMAN	4	2	-1	0.00653841	-1.61559	0	1	100	100	23.7293	23.073	23.2824	22.9591	22.7285	22.8343	22.7247	22.4495	22.9575	22.5558	22.1467
REEP6_HUMAN	1	1	-1	0.000729077		0	0.411774	100	87.5	19.6305	19.4384	19.4918	17.7841	17.6861	18.2823	18.0033	17.6149	18.7385	17.1504
RENT1_HUMAN	1	1	0			-1	0.000330173	100	0	18.9831	19.8316	20.0728
RFA1_HUMAN	3	2	1	0.000784517	3.82557	0	1	100	100	22.9477	21.0993	22.1758	23.9587	23.5173	23.6885	24.0487	24.0456	24.0742	23.8022	24.9441
RFA2_HUMAN	2	2	0	0.103648	-1.76268	0	1	100	100	18.5363	20.7878	20.3815	18.2678	19.0078	19.486	18.8175	19.3194	19.0345	19.3853	19.3544
RFA3_HUMAN	2	2	-1	0.000189612	-2.09569	0	1	100	100	21.4395	21.3272	21.583	20.2959	20.5094	20.7916	20.6027	20.3852	20.1497	19.8567	20.4689
RFC5_HUMAN	1	1	0			1	0.000330173	0	100				21.5896	21.768	22.0318	22.4823	22.1782	22.3081	20.8793	22.7174
RFIP1_HUMAN	1	1	0			1	0.0130609	0	75					17.5753		17.7014	17.4465	16.9534	17.966	18.4603
RGPA1_HUMAN	1	1	0			1	0.0130609	0	75				20.3218		19.7906	21.5312	20.5715	19.9417		21.8031
RHEB_HUMAN	1	1	0			-1	0.0101295	66.6667	0		20.3781	19.8388
RHG01_HUMAN	6	6	-1	0.000575786	-2.19425	0	1	100	100	22.8544	22.7802	22.8435	22.222	21.8609	21.9963	21.4641	21.2538	21.7748	21.7962	21.1704
RHG18_HUMAN	1	1	0			-1	0.00376819	100	12.5	20.4983	20.3714	21.1923						18.1757
RHOA_HUMAN	12	9	-1	1.93003e-06	-2.79992	0	1	100	100	25.5976	25.3479	25.1271	24.1777	23.7736	23.9404	23.5442	23.8427	23.9886	23.983	23.7271
RHOB_HUMAN	1	1	-1	0.000259658		0	0.231161	100	75	23.3994	22.4992	22.2827		20.4355	20.7949	20.3896	20.1047	21.2	20.4341
RHOC_HUMAN	11	8	-1	0.000140403	-2.46519	0	1	100	100	25.4987	25.0799	24.9809	24.3027	23.7736	23.9477	23.2029	24.0125	23.9866	23.9354	23.9171
RHOG_HUMAN	1	1	-1	0.0014216	-3.30441	0	1	100	100	23.7458	22.6253	23.4009	22.3623	21.6077	22.1338	21.7235	21.5765	21.0693	20.7183	21.0719
RHOJ_HUMAN	1	1	-1	0.0014216	-3.30441	0	1	100	100	23.7458	22.6253	23.4009	22.3623	21.6077	22.1338	21.7235	21.5765	21.0693	20.7183	21.0719
RHOQ_HUMAN	2	2	-1	0.000192555	-2.33472	0	1	100	100	25.2153	24.6004	25.0303	24.2143	23.672	24.046	23.7993	23.7127	23.6015	23.3758	23.3816
RIN1_HUMAN	1	1	-1	0.00743716		-1	0.032476	100	37.5	21.2756	20.1229	20.8973	22.5067	22.848			22.4131
RINI_HUMAN	14	12	-1	3.9503e-06	-2.41994	0	1	100	100	20.4367	20.3331	20.4673	19.4662	19.0909	19.16	19.0172	19.1358	19.3839	19.0622	18.7833
RIR2_HUMAN	3	3	0			-1	0.000330173	100	0	22.3495	21.8722	21.6358
RL10A_HUMAN	8	6	-1	0.000476475	-1.40533	0	1	100	100	24.7077	24.3766	24.6282	24.2674	23.9951	24.0051	24.2374	23.9255	24.011	24.1486	24.0492
RL10L_HUMAN	6	5	-1	2.49474e-05	-1.75352	0	1	100	100	23.9306	23.7705	23.4218	22.9789	22.8651	22.8975	22.9509	22.7202	22.9059	22.8118	23.0485
RL10_HUMAN	12	8	-1	1.06914e-06	-1.93601	0	1	100	100	23.9847	23.8297	23.6514	22.9954	22.8609	22.9328	22.9509	22.7716	22.9411	22.8118	22.6863
RL11_HUMAN	9	5	-1	0.02406	-1.59098	0	1	100	100	23.7916	22.5835	22.4244	22.4183	22.4383	22.2108	22.2721	22.2165	22.2372	22.1678	22.145
RL12_HUMAN	8	6	-1	2.48803e-06	-1.55215	0	1	100	100	25.0531	24.8868	25.006	24.3757	24.185	24.271	24.4108	24.3479	24.3106	24.4726	24.4079
RL13A_HUMAN	7	5	-1	3.20898e-05	-1.46331	0	1	100	100	23.8787	23.7449	23.7492	23.3319	23.3037	23.0534	23.1715	23.1332	23.2491	23.3921	23.2989
RL13_HUMAN	6	3	-1	0.000106742	-1.69851	0	1	100	100	23.6973	23.5593	23.532	23.0653	22.9211	22.9234	22.5646	22.6308	22.6935	22.8014	23.0552
RL14_HUMAN	7	4	-1	6.14132e-05	-1.65345	0	1	100	100	25.6666	25.6387	25.749	25.1298	24.9454	24.5907	25.0712	24.8686	24.9673	25.0604	25.0407
RL15_HUMAN	12	8	-1	1.45562e-06	-1.66309	0	1	100	100	24.7159	24.9398	24.8431	24.2227	24.182	24.1062	23.943	24.0331	24.1351	24.024	24.1466
RL17_HUMAN	11	8	-1	0.0008366	-1.51287	0	1	100	100	23.8767	23.5246	23.4876	23.3075	22.7667	23.1213	22.9261	22.8831	23.1229	23.0559	23.0753
RL18A_HUMAN	5	3	-1	0.00125487	-1.85478	0	1	100	100	23.8606	23.1929	23.3036	22.5487	22.6366	22.5298	22.7979	22.1339	22.6124	22.9472	22.2824
RL18_HUMAN	9	7	-1	2.30564e-05	-1.60216	0	1	100	100	20.4826	20.2625	20.3553	19.8606	19.7881	19.7764	19.5736	19.49	19.7777	19.6143	19.6136
RL19_HUMAN	6	4	-1	0.00100435	-1.92834	0	1	100	100	24.7138	24.3365	24.3075	23.6454	23.6	23.6272	23.2138	23.0607	23.2131	23.7129	23.9687
RL1D1_HUMAN	13	13	0	0.209298	1.14507	0	1	100	100	21.3693	21.195	20.8076	21.6056	21.4171	21.3987	21.4066	21.0544	21.0568	21.301	21.3151
RL21_HUMAN	6	4	-1	0.000980455	-1.51713	0	1	100	100	24.8741	24.492	24.5242	24.112	23.7655	23.889	24.0613	23.9137	23.9741	24.2296	24.2848
RL22L_HUMAN	1	1	-1	8.64178e-05	-2.47459	0	1	100	100	21.1547	20.9193	21.1313	20.0433	19.7492	20.0324	19.4112	19.7261	19.4601	19.4272	20.2407
RL22_HUMAN	6	3	-1	7.822e-05	-1.27562	0	1	100	100	25.1589	24.9644	25.1222	24.7283	24.6504	24.7151	24.7697	24.8648	24.7304	24.6629	24.7233
RL23A_HUMAN	7	5	-1	0.000226143	-1.48084	0	1	100	100	24.208	23.9953	24.1586	23.8251	23.5831	23.5303	23.4893	23.4812	23.6472	23.3048	23.5726
RL23_HUMAN	6	3	-1	3.60131e-05	-1.65409	0	1	100	100	26.2608	26.2597	26.031	25.7153	25.3007	25.4297	25.4927	25.422	25.5426	25.2491	25.5103
RL24_HUMAN	6	5	-1	3.91775e-05	-1.68923	0	1	100	100	24.8822	24.4948	24.6575	24.1989	23.809	23.8128	23.8971	23.9206	23.9828	23.9697	23.7836
RL26L_HUMAN	6	3	-1	0.028601	-1.44805	0	1	100	100	22.9811	22.168	22.189	22.2343	22.0451	22.146	21.831	21.5953	22.0392	21.6324	21.772
RL26_HUMAN	8	4	-1	0.0105453	-1.57202	0	1	100	100	23.0265	22.3814	22.244	22.2026	22.1614	22.1665	21.8725	21.5352	21.8591	21.6324	21.7545
RL27A_HUMAN	6	6	-1	0.000304472	-1.70677	0	1	100	100	24.7794	24.5867	24.581	24.1789	23.9395	23.8887	23.7998	23.4394	23.7804	23.9416	24.0538
[truncated: 733 more rows]
