# Supplementary material for: MPLEx: a Robust and Universal Protocol for Single-Sample Integrative Proteomic, Metabolomic, and Lipidomic Analyses
Source: mSystems. 2016 May 10;1(3):e00043-16. doi: 10.1128/mSystems.00043-16 (PMC5069757; doi:10.1128/mSystems.00043-16)
Supplement: Table S2 [file sys003162021st6.xlsx]

## Sheet: Tab.S2
					Log 2 normalized intensities
					Mock			Infected
METABOLITE	TREND (Infected vs Mock)	Log2(Infected/Mock)	Mock (of N=3)	Infected (of N=9)	R1	R2	R3	R1	R2	R3	R4	R5	R6	R7	R8	R9
3-phosphoglycerate	-1	-3.7928	3	7	-0.668024	-1.50922	-1.06525	-3.93497	-4.41051		-4.72338	-6.7835	-4.90222	-3.52507		-5.83574
adenosine	-2	NaN	3	0	-2.03027	-2.21544	-2.12323
adenosine-5-monophosphate	-2	NaN	3	0	-1.13232	0.054462	0.677633
carbonate ion	0	0.487407	3	9	2.03635	1.53854	2.34898	2.67337	2.03906	2.2033	2.46365	2.69735	2.20213	2.32877	3.31189	2.23879
citric acid	-1	-0.97152	3	9	1.84506	1.41635	1.61264	0.743489	0.486306	0.516781	0.669364	0.869372	0.732287	1.06182	0.49966	0.299387
creatinine	-2	NaN	3	0	-2.96804	-3.56526	-2.26553
D-glucose	1	1.2987	3	9	5.54542	5.10999	5.32921	6.46854	6.64392	6.29845	6.71211	6.96216	6.77887	6.51047	6.72915	6.53854
D-glucose-6-phosphate	-2	NaN	3	0	-2.23073	-2.85214	-2.19375
dihydroxyacetone phosphate	-2	NaN	3	0	-3.49516	-2.70362	-3.37077
DL-isoleucine	0	-0.520064	3	9	3.54881	3.19652	3.4148	3.14564	3.12884	1.58574	3.29037	3.17546	3.38125	2.72181	2.59395	2.77675
D-malic acid	-1	-2.4022	3	9	2.55245	1.93996	2.21954	-0.172158	-0.81067	-0.214593	0	-0.0768034	0	0.22603	-0.00219971	-0.43351
D-mannitol	0	0.37773	3	9	0.970068	0.662336	0.838965	1.4451	1.52038	1.38489	1.66603	1.66393	1.75118	-1.0411	1.25557	1.16769
D-ribose-5-phosphate	-2	NaN	3	0	-1.64322	-1.4949	-1.24345
D-threitol	0	0.0884995	3	9	-0.737133	1.3626	-0.125953	0.224537	0.183826	0.223231	0.479576	0.549836	0.561353	0.0974585	-0.0247648	0
ethanolamine (NIST)	1	0.907385	3	9	0.846449	0.589646	0.954594	1.5156	1.79967	1.4214	1.63198	1.74803	1.02947	2.25595	2.08499	1.85145
fructose	1	0.727383	3	9	2.81459	2.51159	2.70268	3.40704	3.46502	3.41859	3.649	3.57434	3.70398	3.05688	3.14737	3.21083
fumaric acid	-1	-1.54176	3	9	0.813193	0.750071	1.11942	-1.33026	-0.183826	-0.96145	-1.26297	0.0128013	-1.30875	0.007713	0.44595	-1.24697
gluconic acid	-2	NaN	3	0	-2.9283	-3.15893	-2.89165
glycerol 1-phosphate	-1	-3.64113	3	9	1.58376	1.18868	1.45305	-1.34667	-2.41272	-2.93055	-1.86668	-3.65626	-2.52899	0.776802	-3.40378	-2.72481
glycine	-1	-1.65955	3	9	3.57715	3.1147	3.29425	1.89493	1.62624	0.277168	1.96727	1.80704	2.01455	2.50036	1.51332	1.42144
heptadecanoic acid	0	-0.410039	3	9	-2.33921	-2.47365	-2.05182	-3.34513	-2.43986	-2.4462	-2.38822	-2.91758	-3.10572	-2.22208	-2.52521	-2.89435
hypotaurine	-2	NaN	3	0	0.399976	0.0940787	0.234526
inositol phosphate	-2	NaN	3	0	-3.21841	-3.49724	-2.95893
L-(+) lactic acid	0	0.133104	3	9	6.03688	5.70904	5.8153	5.93033	6.02075	6.05072	6.2444	6.28437	6.20959	5.55559	5.83272	5.75313
L-alanine	-1	-2.17552	3	9	3.2756	3.02364	4.13933	1.09227	2.88857	0.687887	1.19306	1.5997	1.72106	0	1.38389	1.16954
L-cysteine	-1	-2.33599	3	9	1.11677	0.58282	0.890381	-0.84728	-1.78258	-0.276489	-0.429511	-2.37346	-1.03709	-2.31205	-2.32947	-1.86604
L-dithiothreitol	0	3.29613	3	9	-1.5168	-2.63269	-2.09176	0.216981	-2.05882	3.54431	3.36774	-0.166296	-1.72119	-0.879329	4.33272	4.30533
L-glutamic acid	-1	-3.81087	3	9	4.34845	4.13012	4.2879	1.18439	0.327059	0.165181	0.838278	0.362706	0.621441	1.90709	-1.09185	-0.312724
L-glutamine	-1	-1.39742	3	9	0.740392	0.73727	0.877147	-0.829525	-0.762982	-0.375306	-0.604548	-0.470403	-0.587298	-0.437033	-0.875666	-0.569589
L-leucine	0	-0.834505	3	9	5.09003	4.76369	5.01069	4.64649	4.5887	1.80791	4.79208	4.44931	4.88109	3.96898	3.79901	4.14912
L-phenylalanine	-1	-1.77356	3	9	2.65132	2.38902	2.60519	1.33377	0.979764	1.06703	1.27207	0.928365	1.46413	0.562767	-1.0149	0.381523
L-pyroglutamic acid	0	-2.04358	3	9	5.80104	5.36995	5.56707	5.39734	2.53441	5.21919	5.54069	5.25913	1.84468	2.88277	1.44068	1.70306
L-serine	-1	-1.11879	3	9	2.5153	2.23095	2.5843	2.05661	1.67974	0.28351	1.89667	1.5278	2.15778	1.21608	0.256656	0.847696
L-threonine	-1	-0.846745	3	9	3.75816	3.4162	3.63278	3.02964	2.82181	1.99249	3.10659	2.96788	3.21485	2.86039	2.30563	2.50144
L-tyrosine	-1	-1.00632	3	9	4.31877	3.96645	4.19333	3.47431	3.42344	3.25158	3.51395	3.21901	3.67156	3.0148	2.07954	2.73059
L-tyrptophan	0	-0.307129	3	9	-1.45033	-3.67397	-1.10445	-2.41639	-2.44149	-2.91269	-2.85688	-1.70758	-1.87538	-2.1314	-2.66344	-2.44515
L-valine	0	-0.59316	3	9	3.40481	3.13792	3.46226	3.14183	3.23691	0.917802	3.28961	2.97766	3.27107	2.64766	2.46852	2.72544
myo-inositol	-1	-2.48704	3	9	5.88719	5.44089	5.66349	3.4261	2.80479	2.69597	3.49321	2.97889	3.07025	4.52076	2.8251	2.77628
myristic acid	1	0.974218	3	9	2.81552	2.49695	2.84304	3.05773	3.70719	3.70773	4.07305	4.01112	3.68503	3.27681	3.94284	3.77302
oleamide (NIST)	0	0.476895	3	9	2.29949	1.81218	1.87319	2.87871	3.46206	3.25392	2.21919	-1.27806	2.99945	2.11113	3.49362	3.10661
oleanitrile (NIST)	1	3.07537	3	9	0.244829	-0.0250697	0.00936734	2.3047	2.6313	3.29343	2.66272	3.31208	2.7112	3.01292	4.63535	3.80198
oleic acid	1	1.23112	3	9	-2.1148	-2.57014	-2.18684	-1.42544	-1.22487	-1.43111	-1.43388	-0.754993	-1.01863	-0.892394	-0.63121	-0.72273
palmitic acid	1	1.01217	3	9	0.367975	-0.0693693	0.222582	0.856365	1.05484	1.08122	1.16731	1.48731	0.971624	1.24187	1.60442	1.20809
pantothenic acid	0	-0.399971	3	9	-1.38376	-1.64174	-1.34132	-1.74918	-1.40399	-2.11627	-1.47153	-1.6331	-1.72549	-1.96446	-2.52948	-2.10671
phosphoric acid	0	-0.473209	3	9	5.79136	5.42659	6.0381	5.27949	5.3526	5.35919	5.58002	5.43111	5.31426	5.06174	5.6802	4.45067
pyrophosphate	-2	NaN	3	0	-0.657316	-0.872738	-0.888662
scyllo-inositol (NIST)	0	-1.3342	3	9	0.762387	0.326	0.619797	-2.91395	1.28408	-3.66809	-3.09631	0.962279	1.33795	-1.68428	0.214666	0.680352
stearic acid	1	1.09808	3	9	0.651399	0.357698	0.68915	1.37903	1.47782	1.62841	1.5684	1.91672	1.5017	1.64193	2.22864	1.63484
succinic acid	1	1.00545	3	9	-1.99891	-2.57757	-2.26769	-1.36289	-1.21798	-1.14155	-1.0456	-1.10331	-1.06566	-0.943365	-1.53314	-2.07001
urea	0	0.395104	3	9	-0.41435	0.0700159	0.791365	0.814258	0.676546	0.819764	1.0053	1.24209	1.16515	-0.884761	-0.321283	0.379957
?-ketoglutaric acid	0	-1.97371	3	9	1.07016	0.586139	0.738986	-0.629623	-0.977453	-0.650605	-0.838117	-0.370528	-0.147762	-0.708274	-5.55111	-0.704068
Unknown 01	0	0.188045	3	9	-2.00039	-1.11359	-0.291022	-2.45872	-0.907408	-1.1168	-1.13582	-0.828535	-0.423315	-0.644121	-0.835157	-0.172716
Unknown 02	-1	-5.90359	3	5	0.742623	1.0235	2.19945	-2.11422			-6.66569	-8.26038	-4.36071	-1.50763
Unknown 03	1	1.31372	3	9	0.599409	0.0250697	-0.00936734	1.7106	1.592	-0.165181	2.0625	2.42047	1.81103	1.05323	1.74381	1.44039
Unknown 04	0	0.15111	3	9	-0.244829	-0.998235	-0.283868	0	-0.754525	-0.426481	-0.182313	-0.0128013	-0.278247	-1.45038	0.445732	-0.561787
Unknown 05	-1	-3.85386	3	5	2.62346	2.62622	3.13991	-1.43684	-0.62789		-2.22697		-1.28554	0.290588
Unknown 06	-1	-1.15056	3	9	0.2541	-0.642766	-0.252145	-1.56693	-1.63719	-1.14697	-0.952081	-0.599817	-0.416367	-1.57262	-1.93186	-2.45361
Unknown 07	-1	-2.60346	3	9	1.35152	1.00027	1.40358	-0.669209	-2.74902	-0.694078	-2.3485	-0.711414	-1.7665	-1.48555	-0.321083	-1.41967
Unknown 08	0	-0.744108	3	9	-1.03588	-1.27137	-0.972801	-1.91701	-1.86485	-1.74326	-1.23497	-1.26615	-1.508	-2.16211	-1.54777	-3.293
Unknown 09	1	1.25182	3	9	-3.27286	-2.69171	-3.49133	-1.60579	-2.21766	-1.87061	-2.17289	-1.97639	-1.19083	-2.29255	-1.35602	-2.4186
Unknown 10	0	0.281577	3	9	-0.298525	-0.624422	-0.770633	-0.774166	-0.494742	-0.753474	-0.493425	0.363983	-0.547748	0.166898	0	-0.0138756
Unknown 11	0	-3.14566	3	7	-2.29963	-2.17579	-1.92797	-3.06548	-5.04767	-4.66443	-3.5628	-10.0612	-4.76505	-5.79425
Unknown 12	-2	NaN	3	0	-3.03492	-3.13868	-2.41074
Unknown 13	0	0.34524	3	9	-2.10911	-2.10855	-1.841	-1.2294	-1.85503	-1.68242	-1.29612	-1.61714	-1.01578	-1.92615	-1.69744	-2.74934
Unknown 14	1	0.761614	3	9	-1.67226	-2.13193	-1.84877	-1.63005	-1.50799	-1.61808	-1.34946	-1.10244	-0.963988	-0.716686	-0.769552	-0.446118
Unknown 15	-2	NaN	3	0	-0.276962	-0.502355	-0.333776
Unknown 16	0	0.159659	3	9	-1.88718	-2.1372	-1.78471	-1.47846	-1.47853	-1.87198	-1.43682	-1.51048	-2.31407	-1.73891	-2.50159	-1.65948
Unknown 17	-1	-2.1343	3	9	2.21058	2.02724	2.16507	0.974881	1.13311	0.647607	0.832735	-0.639049	1.27017	-1.27846	-2.02036	-0.920678
Unknown 18	0	1.04733	3	9	-0.33734	1.28099	1.4754	-1.10999	2.32704	2.13067	2.49661	2.47089	2.50858	1.90179	1.97351	1.98406
Unknown 19	0	-0.00455092	3	9	-0.563539	-0.797953	-0.421942	-0.469239	-0.26537	-0.383389	-0.269712	-0.593531	-0.234734	-1.06273	-1.1763	-0.93626
Unknown 20	0	0.0963747	3	9	0.682721	-0.735063	-1.44467	0.301755	-0.35792	-0.987647	-0.391277	-0.813173	-0.127833	-0.170324	-0.402829	-0.67441
Unknown 21	1	1.89367	3	9	-0.495192	-0.573722	-0.288813	1.64334	1.90028	1.39774	1.88552	1.57112	1.96073	0.489167	0.845074	1.27685
Unknown 22	0	-1.90418	3	9	-2.136	-2.93777	-1.97998	-2.50035	-2.88186	-7.20515	-4.29375	-6.05328	-4.80508	-2.10449	-4.00631	-4.4486
Unknown 23	0	-0.127445	3	9	-2.10553	-2.47479	-2.02606	-1.37758	-1.58371	-2.04654	-1.91334	-1.43067	-0.927807	-2.28912	-7.70518	-1.69221
Unknown 24	1	0.925881	3	9	-3.82515	-5.04289	-4.49191	-3.41824	-3.19929	-3.52898	-3.44069	-3.60736	-3.07646	-3.48619	-4.10101	-3.88868
Unknown 25	-1	-2.24131	3	9	-2.57315	-2.91415	-2.57123	-4.58933	-5.05114	-4.77207	-4.92082	-5.28303	-4.78319	-3.13221	-6.02773	-5.78786
Unknown 26	-2	NaN	3	0	-1.60779	-1.67442	-1.28945
Unknown 27	-2	NaN	3	0	-1.45292	-1.28197	-0.868694
Unknown 28	-2	NaN	3	0	-3.68811	-3.9006	-2.63595
Unknown 29	0	-2.29101	3	8	-1.0168	-1.13418	-0.42498	-2.12949	-0.758231	-4.10892	-1.16264	-2.68258	-1.32151	-4.95542	-8.07852
