# Supplementary material for: MPLEx: a Robust and Universal Protocol for Single-Sample Integrative Proteomic, Metabolomic, and Lipidomic Analyses
Source: mSystems. 2016 May 10;1(3):e00043-16. doi: 10.1128/mSystems.00043-16 (PMC5069757; doi:10.1128/mSystems.00043-16)
Supplement: Table S3 [file sys003162021st7.xlsx]

## Sheet: Tab.S3
					Log 2 normalized intensities
					Mock			Infected
LIPID	TREND (Infected vs Mock)	Log2(Infected/Mock)	Mock (of N=3)	Infected (of N=8)	R1	R2	R3	R1	R2	R3	R4	R5	R6	R7	R8
Cer(d18:0/16:0)	0.200458	0.730953	3	7	-1.17405	-1.40356	-1.72329	-0.308717	-0.186055	-0.560362	-0.707013		0.0247439	-2.56797	-0.613403
Cer(d18:0/22:0)	0.0130609	NaN	0	6					-1.89684	-3.77721	-2.55821	-3.21821	-3.35128		-3.31155
Cer(d18:0/24:0)	0.0781897	1.20864	3	8	-3.54453	-3.79659	-4.60107	-1.80702	-2.85838	-1.29475	-2.92836	-3.08358	-2.47616	-3.17821	-4.55029
Cer(d18:0/24:1)	0.0149948	2.62837	3	8	-3.99619	-5.04474	-3.0651	-1.1507	-0.237055	-0.961179	-0.828135	-1.39964	-1.22749	-4.68127	-0.770322
Cer(d18:1/24:1)	0.000874749	2.73318	3	4	-4.51433	-4.95161	-4.156	-1.82704	-1.28536		-1.52788	-2.5896
Cer(d18:1/16:0)-H2O	0.00376819	NaN	0	7				-1.26626	-2.67339	-1.14532	-0.846478	-1.15316	-1.08088		-0.430626
Cer(d18:1/24:0)-H2O	0.18205	1.26637	3	8	-3.8067	-4.65785	-2.80383	-2.59798	-3.35368	-1.8121	-1.16924	-1.8343	-0.966572	-5.20785	-2.9763
Cer(d18:1/24:1)H2O	0.00216366	1.95995	3	8	-3.02574	-3.29481	-3.48742	-1.83406	-0.526475	-0.82519	-1.281	-0.738057	-1.66836	-2.80585	-0.795979
DG(16:0/18:1/0:0)	0.116106	1.66105	2	6	-2.11192	-4.20121		-1.63905	-0.173523			-0.510449	-2.11622	-2.92807	-1.60577
DG(18:0/18:1/0:0)	0.680006	0.194982	3	6	-3.70044	-2.73113	-2.91935	-3.90815	-2.3672	-2.70271	-2.14047	-2.85551		-3.55791
DG(18:0/20:4/0:0)	0.895708	-0.0903945	2	6	-2.87256		-3.9635	-4.15994		-3.31272	-4.33797	-4.01351	-2.20758		-3.01883
DG(18:1/0:0/18:1)	0.100047	0.91642	2	8	-2.48904		-4.06889	-2.31049	-2.1293	-2.28791	-3.33773	-2.15785	-1.61105	-2.83579	-2.23023
HexCer(d18:1/24:1)	0.0278602	1.24484	2	5		-3.6671	-3.19421	-2.20522	-2.76939	-2.45407	-1.38139				-2.11902
PC(0:0/14:0)	0.115542	-1.85932	2	3		-2.91892	-1.10045		-4.62046		-3.69201			-3.29456
PC(0:0/16:0)_B	0.00419488	-1.41034	3	6	1.90503	1.62273	2.28195	0.396756	0.679333	0.72707	0.590718	1.17455			-0.411037
PC(0:0/18:1)_A	0.0075625	-1.651	3	5	-0.328845	-0.438178	-0.27886	-1.34101				-1.8041	-1.58737	-3.13837	-2.12727
PC(0:0/18:1)_B	0.011039	-1.51059	3	2	-0.773111	-0.885913	-0.383757	-1.94699	-2.43604
PC(0:0/20:4)	0.990046	0.00623531	2	3		-3.29565	-2.97248	-3.49092	-3.45288	-2.4397
PC(14:0/14:0)	9.2914e-06	-2.25322	3	7	2.79533	2.13421	2.44455	0.134468	0.31141	-0.134469	0.354978	0.828136	-0.0608957	0
PC(14:0/15:0)	0.0144967	-1.46347	3	5	-0.367482	-1.15174	-0.926227	-2.99564	-2.85045	-1.65561	-1.55366	-2.33773
PC(14:0/16:0)	0.032476	-1.29566	3	3	4.53869	4.31436	4.02294	1.85255	2.68831		4.44815
PC(14:0/16:1)	0.000235617	-2.24417	3	5	2.74913	2.14095	2.79157	0	0				0.999699	0.285444	0.296753
PC(15:0/16:0)	0.00343667	-1.02053	2	8		0.171335	0.204543	-1.17695	-1.44219	-0.547283	-1.01103	-0.673172	-0.594035	-0.554175	-0.661923
PC(16:0/16:0)	0.952191	-0.0307434	3	8	3.06512	2.8929	0.645229	2.17323	1.26249	2.22793	2.40398	2.34664	2.73299	2.11221	2.10325
PC(16:0/16:1)	0.66937	0.283124	3	8	1.88378	4.84913	4.92452	4.16434	3.3932	4.47239	4.21401	4.90346	4.62599	4.19679	3.38128
PC(16:0/18:1)	0.000151149	-0.923919	3	8	6.92304	7.35671	7.08153	5.71851	6.23003	6.23582	6.22681	6.24121	6.42706	6.10178	6.39083
PC(16:0/18:2)	0.196416	-0.926229	3	8	4.36457	5.10587	4.61033	3.64475	1.20532	4.40878	3.6408	4.52819	4.35381	4.40345	3.95381
PC(16:0/20:3)	0.0116154	-1.44516	1	3			3.43746	1.88534	1.94609						2.14546
PC(16:0/20:4)	0.0179001	-0.69031	2	8	4.20825		4.10213	3.50778	3.51497	3.13126	3.11012	3.89594	3.90553	3.44223	3.2112
PC(16:0/22:5)	0.0374163	-1.1233	2	3		3.05646	3.00345	1.42751					2.07683		2.21561
PC(16:0/22:6)	0.0472967	-0.675093	3	7	3.17058	2.90648	2.7382	2.09181	1.91956	1.79313	2.0906	3.19429		2.30502	2.44889
PC(16:1/0:0)	0.000330173	NaN	3	0	-3.63061	-3.68376	-3.20888
PC(16:1/16:1)	0.0623927	-0.626975	2	8	1.09727	1.22304		0.479398	0.983991	1.07447	0.251723	0.547633	-0.00653139	0.160787	0.773988
PC(16:1/16:1)	0.0179041	-0.723496	2	8	1.09727	1.22304		0.479398	0.983991	0.302306	0.251723	0.547633	-0.00653139	0.160787	0.773988
PC(16:1/18:1)	0.00210598	-0.967846	3	4	4.78544	5.10587	5.01335		3.71512	4.02475	3.94887			4.31276
PC(16:1/18:2)	0.0130609	NaN	0	6				-0.290458	0.208104	0.525293	0.101747			-0.327546	-0.50193
PC(17:1/18:1)	0.0192586	-0.946436	2	7	0.980832	1.08684		-0.36577	0.049112	0.180433		0.77679	-0.447529	0.373476	0.0453023
PC(18:0/18:1)	0.073057	-0.509591	3	8	2.67289	3.0224	3.41583	2.61363	2.17251	2.6869	2.69958	3.01738	2.59914	1.80671	2.62374
PC(18:0/20:3)	0.224821	-0.789401	3	3	-0.180221	0.125247	0.88808		-1.34546			-0.385896	0.196261
PC(18:0/20:4)	0.102836	-0.435433	3	8	1.61308	1.3046	0.965002	0.123409	0.898195	1.28498	0.691118	0.940674	1.06098	0.703162	1.16785
PC(18:0/22:6)	0.287157	-0.470359	3	5	-0.768794	-0.0634628	0.428682			-1.06124	-0.472008	0.0151144	-0.280934	-1.22534
PC(18:1/18:1)	0.448365	-0.608161	3	8	5.32781	1.61009	5.61208	3.64404	2.49407	4.04438	3.46227	3.63782	3.89221	3.84993	3.57662
PC(18:1/18:2)	0.0449739	-0.760354	2	6	2.55199	2.95216		1.88534		1.3006	2.4081	2.24799	2.04527	2.06301
PC(18:1/19:1)	0.000330173	NaN	3	0	-1.07808	-0.372801	-0.900962
PC(18:1/20:1)	0.0398292	-0.879027	2	3	0.39346	-0.264786					-0.730237	-0.831214		-0.882618
PC(18:1/20:3)	0.72729	-0.181771	1	4		-0.244837		-0.940645	0.011471	-0.590785				-0.186475
PC(18:1/20:4)	0.0861562	-1.13053	1	5	3.08476			1.42751	2.0399		1.55103	2.4912		2.26148
PC(18:1/22:5)	0.00481561	-1.4498	3	4	0.890215	0.771016	1.33985	-1.00413			-0.154487	-0.0293953		-0.60974
PC(18:1/22:6)	0.679141	0.244394	2	7	1.5892		-0.717183	0.0939695	0.710084	1.33721	0.666413		0.80302	0.679743	0.472382
PE(16:0/20:4)	0.0517072	-1.3094	3	4	-0.922023	-0.188249	0			-2.34646		-1.89964	-1.91088	-0.560983
PE(18:0/22:6)	0.000330173	NaN	3	0	0	0	0.337769
PE(18:1/0:0)	0.184225	-1.0236	2	4		-1.83125	-1.90357		-3.22227	-2.68078			-3.83327		-1.82771
PE(18:1/18:2)	0.620678	-0.434607	2	3	-0.299807	-2.03851						-2.29624		-1.35196	-1.1631
PE(20:4/0:0)	0.966684	0.0333027	3	1	-2.21179	-1.224	-1.09254		-1.47614
PE(20:4/0:0)	0.582365	0.501152	3	1	-2.21179	-1.224	-2.49609		-1.47614
PE(20:5/0:0)	0.241948	-1.15039	3	1	-4.31	-4.12234	-3.17905		-5.02086
PE(22:6/0:0)	0.422003	-0.308793	3	4	-1.57226	-2.24105	-1.77042		-2.7526	-1.71109			-1.73688	-2.47956
PE(P-16:0/18:1)	0.230372	0.826562	3	8	1.29083	1.52103	-1.96894	0.837057	0.998581	0.949364	1.60409	1.22609	1.26731	0.813346	1.16444
PE(P-16:0/20:1)	0.0680168	NaN	0	4				0.0667119				0.25853	0.401524		0.343372
PE(P-16:0/20:1)_CoE	0.711393	-0.164603	2	3		0.669572	0.854979		0.35003	1.21141				0.23158
PE(P-16:0/20:4)	0.723613	0.263089	3	8	0.0133267	2.648	2.83453	1.13292	1.99836	2.03858	2.88146	3.15696	0.652159	2.77457	2.12533
PE(P-16:0/20:5)	0.086711	-1.3639	1	8			1.09487	-0.897288	-1.29835	-0.520326	-0.139181	-0.0151144	0.00653139	0.837109	-0.12566
PE(P-16:0/22:4)	0.363742	-0.458211	3	6	0.791982	0.944863	0.568142		1.29039	-0.921478	0.0645534	0.0316679	0.445301		0.950275
PE(P-16:0/22:6)	0.888049	0.106528	2	6		1.69983	2.28167	0.2384		2.02852	2.32636	2.47831		2.89769	2.61439
PE(P-18:0/18:1)	0.650569	0.272679	3	4	-0.94779	0.669572	0.854979	0.0667119	0.35003	1.21141				0.23158
PE(P-18:0/18:1)_CoE	0.12888	NaN	0	3								0.25853	0.401524		0.343372
PE(P-18:0/20:4)	0.472364	0.64398	3	7	0.526636	1.47671	2.09626	2.01094	-0.737002	2.02202	2.57089		3.54956	1.79683	2.86038
PE(P-18:0/22:4)	0.958299	-0.0156499	3	8	-0.060773	0.0177103	-0.518096	0.172469	-0.659338	0.296065	-0.0645534	0.374057	-0.355439	-0.840144	-0.544738
PE(P-18:0/22:6)	0.688577	-0.212569	2	8	0.911531		1.21158	0.662841	0.133053	0.639703	1.247	1.32568	1.43501	-0.305827	1.65444
PE(P-18:1/22:6)	0.12888	NaN	0	3				0.28641		-0.603815		-0.345463
PS(18:0/0:0)	0.000330173	NaN	3	0	-2.11428	-3.55321	-0.881875
PS(18:0/20:4)	0.546566	-0.315145	2	7	-1.14458	-0.128061		-1.36523	-0.981867	0.134469		-0.768016	-1.07214	-1.81881	-0.788649
PS(18:0/22:6)	0.0383363	-1.30908	3	2	-0.59152	-0.435011	-0.164803			-1.25964		-2.15275
SM(d18:1/16:0)	0.214249	-0.666291	3	1	4.45226	4.16682	4.80793		3.80938
SM(d18:1/24:1)	0.0787854	-1.37141	2	4	0.974099	0.682486			-0.334474	0.433643	-1.33394				-0.937718
SM(d18:2/16:0)	0.0924521	-1.40281	3	1	1.30999	1.61742	2.09864		0.272539
TG(16:0/16:0/18:1)	0.0528447	1.26635	3	4	-2.28624	-0.981961	-0.511193			0.261389	-0.546999		0.31183		0
TG(16:0/17:1/18:1)	0.221627	1.52343	3	6	-4.94576	-6.0133	-3.74397	-3.22193		-2.34232	-6.90873	-2.40216		-2.57789	-2.81244
TG(16:0/18:1/18:1)	0.987729	-0.0141956	2	6	0.744097		-0.444092	-0.784331	-1.60455	0.469402	0.330478	1.36543	1.03841
TG(16:1/16:1/16:1)	0.0680168	NaN	0	4							-4.64495	-3.03483	-3.67227		-4.2662
TG(16:1/16:1/18:1)	0.103872	1.9041	3	3	-3.10521	-5.97071	-3.52217	-2.03996		-2.26426					-2.58157
TG(16:1/18:1/18:2)	0.0680168	NaN	0	4				-4.39679		-2.38948	-1.10748			-3.88687
TG(18:1/18:1/20:4)	0.12888	NaN	0	3				-3.02957		-2.45521			-1.39453
TG(18:1/18:1/22:6)	0.0680168	NaN	0	4						-4.84442	-4.007	-2.6576	-2.96444
