# Supplementary material for: MPLEx: a Robust and Universal Protocol for Single-Sample Integrative Proteomic, Metabolomic, and Lipidomic Analyses
Source: mSystems. 2016 May 10;1(3):e00043-16. doi: 10.1128/mSystems.00043-16 (PMC5069757; doi:10.1128/mSystems.00043-16)
Supplement: Table S4 [file sys003162021st8.xlsx]

## Sheet: Tab.S4
					Log 2 normalized intensities
					Mock			Infected
LIPID	TREND (Infected vs Mock)	Log2(Infected/Mock)	Mock (of N=3)	Infected (of N=7)	R1	R2	R3	R1	R2	R3	R4	R5	R6	R7
Cer(d18:0/16:0)	0	1.03999	2	5	0.416926	-0.0375457		1.82842	1.35182	0.908442		0.00606119	2.05366
Cer(d18:0/22:0)	0	NaN	0	3					-3.20733	-4.19778			-4.50743
Cer(d18:1/16:0)	0	0.650979	3	5	2.51206	1.32222	0.791648		2.78442	2.07619	1.57992		2.28785	2.23637
Cer(d18:1/22:0)	0	0.220621	2	4	-1.83176	-5.98945			-4.28348	-3.10039			-3.59883	-3.77725
Cer(d18:1/24:0)	0	-0.222493	1	4	-0.914983				-1.40484	-0.832415		-1.03714	-1.2755
Cer(d18:1/24:1)	0	1.06219	3	5	0.28616	-1.91114	-4.14804		-0.185481	-1.13419		-1.88525	-0.594367	-0.511488
Cer(d18:2/16:0)	0	-0.026215	1	5	-2.99392				-3.01674	-3.00085	-3.23854		-1.93514	-3.9094
PE(16:0/0:0)	0	NaN	0	3				-2.88065				-1.71943	-3.05888
PE(16:0/18:1)	-1	-1.02743	3	7	-0.0182397	0.167917	0.980637	-1.01864	-0.704845	-0.403962	-1.29669	-0.603201	-0.277128	-0.250173
PE(16:0/20:4)	0	-0.989478	1	2		-0.109364		-1.87386						-0.323819
PE(16:1/18:1)	0	-0.476346	3	7	-1.14703	0.0856639	-0.919402	-0.99299	-1.31089	-1.22805	-1.52117	-1.30325	-1.46928	-0.130582
PE(18:0/0:0)	0	-0.294476	2	6	-1.03444		0.804957	-0.0701723	0		-0.642614	0.897142	-1.50316	-1.1365
PE(18:0/18:1)	0	-0.0126192	3	6	1.39045	1.31811	1.14936	1.28568	1.85456	1.67311	1.60615	1.22061	0
PE(18:0/20:4)	0	-0.390646	3	5	0.696616	2.50608	1.74659		0.492021	0.386399		2.01835	1.57267	1.82614
PE(18:1/0:0)	1	2.47632	2	4		-2.89382	-1.29459	0.487492		0.493559	0.55349	-0.00606119
PE(18:1/18:1)	0	-0.467482	3	7	-0.948551	0.348518	0.879844	-0.68691	-0.771363	-0.852712	-0.450523	0.565553	-0.0465586	-0.376964
PE(18:1/18:2)	2	NaN	0	6				-2.40934	-1.43327	-1.84732		-1.3806	-1.91696	-1.07103
PE(18:1/20:1)	0	-0.721465	2	3	-2.72278		-1.97513		-3.03418			-3.18061		-2.99646
PE(20:4/0:0)	0	-0.765358	2	6		-1.63574	-1.27373	-2.81324	-1.52291	-2.58489		-2.86525	-0.795374	-2.73888
PE(22:6/0:0)	0	0.235445	2	5	-0.630322		-1.21665	-0.624256	-0.700882	-0.573552		-1.15413		-0.387387
PE(24:0/18:1)	0	-1.39317	1	6			-2.59993	-4.65735	-4.19984	-4.38024		-3.09585	-2.926	-4.69933
PE(P-16:0/16:1)	0	-0.207095	3	7	-0.980971	-0.921594	-2.6232	-1.9209	-1.91623	-1.52343	-1.77725	-2.10396	-1.60004	-1.16798
PE(P-16:0/18:1)	0	-0.292196	3	7	2.48468	2.06135	1.98031	1.444	1.80225	1.75048	1.89796	2.29429	1.45143	2.54233
PE(P-16:0/18:2)	0	0.732115	1	2			-2.86919				-2.57327		-1.70088
PE(P-16:0/20:3)	0	0.406546	2	4		-1.6267	-2.03628		-1.10638	-2.34564			-1.00142	-1.24633
PE(P-16:0/20:4)	0	-0.361819	3	7	3.65161	3.48655	2.27195	2.98175	2.82439	3.09419	2.03776	2.83868	2.69706	2.95036
PE(P-16:0/20:5)	0	-0.0704104	3	7	0.576399	0.7237	-0.184415	0.520922	0.579015	0	-0.0377508	-0.562935	0.589554	1.02158
PE(P-16:0/22:4)	0	-0.679067	1	5		2.50899			1.5188	2.79477		0.87005	1.4892	2.4768
PE(P-16:0/22:6)	0	-0.116676	2	5		2.87096	1.95955			2.53272	2.22383	1.60466	2.27545	2.85622
PE(P-18:0/18:1)	0	-0.675781	2	6		1.36178	0.84503	0.938642		0.757701	-1.76848	0.877231	0.967586	0.793072
PE(P-18:0/20:4)	0	-0.497495	2	7	2.1405		2.13425	2.33477	1.54156	2.96276	-0.897354	1.32948	1.73118	2.4768
PE(P-18:0/22:6)	0	0.591686	2	6		-0.0479246	-1.07736		-0.0615019	0.994446	-0.281905	-1.62878	0.281564	0.870426
PE(P-18:1/22:6)	0	0.222811	3	6	0.288861	-0.127988	-1.19014	0.460206	-0.387318	-0.0658208	-0.352999		-0.739407	0.36367
PG(14:0/18:1)	0	0.437463	3	6	-0.478057	-1.94865	-0.200611	-0.120284	-0.151456		-1.16823	-0.147899	-0.0244172	-1.01759
PG(16:0/16:0)	0	0.383676	2	6	0.0469867	-2.74271		-1.29803	-0.0385696	-1.06605	-0.787296		-0.705792	-1.88936
PG(16:0/16:1)	0	-0.598977	2	4	-0.023669		0.549387	-0.518224	-0.0733505		-0.842047		0.0891482
PG(16:0/16:1)	0	-0.411746	2	4	-0.023669		0.549387	-0.518224	0.675574		-0.842047		0.0891482
PG(16:0/18:1)	0	0.246241	3	7	2.81036	0.650231	3.22122	2.25152	2.5607	2.33998	2.59746	3.43712	1.72751	2.40032
PG(16:0/20:4)	0	-0.473695	2	7	-0.926867		-1.5256	-2.14515	-1.35005	-1.63117	-1.3707	-1.45414	-1.0954	-2.85288
PG(16:0/22:6)	0	0.265496	3	7	-0.762281	-1.94961	-0.501303	-0.572818	-1.05035	-0.806171	-0.884848	-0.521163	-0.141429	-1.6622
PG(16:1/16:1)	0	-0.075192	1	3	-2.44564			-2.45782	-2.67464				-2.43002
PG(16:1/18:1)	0	-0.0257396	3	7	1.53453	0.453055	2.12318	1.64683	1.81414	0.81897	1.46408	1.75901	1.34792	0.560668
PG(16:1/22:6)	-2	0.245174	3	3	-1.70596	-3.89327	-1.73346	-2.34475		-2.3118			-1.94062
PG(17:1/18:1)	0	-0.0685421	3	7	-1.29401	-2.27893	-0.336925	-1.17129	-0.874086	-1.8623	-1.66977	-0.940283	-1.11239	-1.97269
PG(18:0/18:1)_B	0	0.207238	2	7	-0.385449	-1.62071		-0.7784	-1.27818	-0.733776	-1.19734	0.735589	-0.729763	-1.58901
PG(18:1/18:1)	0	0.292175	3	7	3.22404	3.09686	2.20383	3.71846	2.94406	2.85412	3.69011	2.96745	2.97719	2.78484
PG(18:1/18:2)	0	0.379982	3	7	0.882483	-0.62347	0.869879	0.790809	1.05628	0.911086	0.667902	0.384348	1.34936	0.134164
PG(18:1/20:3)	0	-0.00846643	2	5	-1.58362		-1.42124	-1.539	-1.59983		-1.88146	-1.33879	-1.19541
PG(18:1/20:4)	0	0.348646	3	7	-0.312154	-1.80333	0.0983143	-0.0765255	-0.135049	-0.919659	-0.768617	0.226513	0.0977419	-0.690616
PG(18:1/22:6)	0	0.130074	3	7	2.09662	1.02634	1.88275	1.78052	2.21882	1.41147	1.5173	2.44834	1.67128	1.54276
PG(20:4/22:6)	0	-0.325561	1	4			-2.52404	-2.6973	-3.49159			-2.07309	-3.13643
PG(22:6/22:6)	0	0.123145	2	5	-1.2669	-2.48399		-1.45812	-1.6947	-1.61818		-1.11315		-2.87736
PI(14:0/18:1)	2	NaN	0	5				1.76757		0.525102	0.96521	0.497238		1.08732
PI(16:0/0:0)	0	0.196663	1	4			-3.58271	-3.5263	-3.07966	-4.12554			-2.81268
PI(16:0/16:0)	0	-0.0555745	3	7	-0.0330522	-0.398719	-0.351206	0.331277	0.190868	-0.43259	-0.207698	-1.58114	0.124896	-0.641576
PI(16:0/16:1)	0	0.22739	3	5	2.11596	0.444345	1.50762	1.76757	2.09226	1.17504	1.40667		1.47527
PI(16:0/16:1)_CoE	2	NaN	0	5				1.76757		0.525102	0.96521	0.497238		1.08732
PI(16:0/18:1)	0	0.323018	3	7	4.70525	3.71983	4.16946	4.60184	5.06905	4.16916	4.45456	3.7724	5.02889	4.55249
PI(16:0/20:3)	0	-0.0591375	3	5	2.45929	0.0919837	-0.0446435	0.890415	0.712389			-0.16098	2.30962	0.130582
PI(16:0/20:3)_CoE	0	NaN	0	3					1.97857	2.00329	1.73773
PI(16:0/20:4)	0	0.156804	3	7	4.25521	3.51004	3.7922	4.2274	4.89647	3.27566	4.17214	3.30932	4.85386	3.33017
PI(16:0/20:5)	0	0.0490943	2	4	-0.649904		-1.69475	-0.536285	-0.604441	-1.25516		-2.09704
PI(16:0/22:6)	0	0.36073	3	7	1.88264	1.06206	1.53517	1.45331	2.50638	1.57014	1.88558	1.29356	2.98092	1.28822
PI(16:1/18:1)	0	0.249471	3	7	2.15573	0.728956	1.44825	1.86777	2.41237	1.23048	1.39652	0.855515	2.73901	1.35482
PI(16:1/20:4)	0	-0.562194	1	6	-0.748045			-0.536285	-0.604441	-1.4526	-1.29998		-1.08485	-2.88329
PI(17:0/18:1)	0	0.0866362	3	7	0.142219	-0.520095	-0.243717	0.200355	0.129215	-0.273678	-0.197916	-0.830942	0.370975	-0.241939
PI(17:0/20:3)	-2	0.469702	3	3	-1.8839	-3.93534	-1.04219			-1.75533		-1.88934		-1.80767
PI(17:0/20:4)	0	0.270105	3	7	1.37687	0.528324	-0.516619	1.27185	0.87463	0.54971	0.871214	-0.241355	1.43832	0.366385
PI(17:1/18:1)	0	-0.358467	2	6	-0.0082872		-1.23661	-0.431571	-0.275716	-1.06474	-1.01556	-1.93821	-1.1597
PI(18:0/0:0)	0	0.0581488	3	5	0.548535	-0.372732	0.0724696	0.705353	0.736006	-0.414881	0.0377508	-0.359698
PI(18:0/18:1)	0	-0.261034	3	7	4.15661	3.70358	3.63548	3.80095	3.81463	3.30341	3.50963	3.26474	3.73001	3.57265
PI(18:0/18:2)	0	-0.369234	3	6	4.02784	3.10636	1.05204	2.09982	2.04415	3.32339	1.68005	3.23681	1.77286
PI(18:0/20:2)	0	0.575957	3	4	-0.964267	-1.40222	0.00253812	-0.532705	-0.558777		0.729891		-0.486519
PI(18:0/20:3)	0	-0.00137564	3	7	4.86002	2.14545	3.48125	2.7706	4.6687	3.81216	4.02823	2.60952	4.54624	2.02393
PI(18:0/20:4)	0	-0.284252	2	7	6.11037		5.4126	4.49444	6.01653	5.63775	5.68203	5.18264	5.88924	5.438
PI(18:0/22:4)	0	0.495045	3	7	2.70949	0	2.08743	2.28193	2.53335	1.72625	1.91569	1.55399	2.48785	2.15905
PI(18:0/22:6)	0	0.92581	3	7	3.25276	2.51909	-0.169912	3.37888	3.30853	2.67235	2.58865	2.35603	2.72139	2.52602
PI(18:1/0:0)	0	-0.834984	2	3	-1.97513		-1.59924	-2.51659	-2.26886				-3.08106
PI(18:1/18:2)	0	-0.268135	1	3			2.17466		1.97857	2.00329	1.73773
PI(18:1/20:4)	0	0.230665	3	7	4.05516	3.18317	3.2638	3.99444	4.12999	3.51258	3.52072	3.41099	4.19998	3.35092
PI(19:0/20:4)	0	0.45991	1	4			-3.10632	-2.55367	-2.2254		-3.15367		-2.6529
PI(19:1/20:4)	0	-0.245525	2	3	-1.26515		-1.61788			-2.33603	-1.90072		-0.824375
PI(20:3/20:4)	0	0.0688195	2	6	-0.384226	-1.2426		-0.455153	0.0952304	-1.24815	-0.280869		-1.36195	-1.21665
PI(20:4/0:0)_A	0	0.367548	2	3	-2.7914		-2.7683	-2.22391				-2.75016	-2.26283
PI(20:4/20:4)	0	0.525402	2	6	0.0082872	-1.03865		0.0701723	0.806185	-0.760063	-0.156175		1.46518	-1.36397
PS(18:0/18:1)	-2	1.22952	3	1	-0.607408	-0.49828	1.3505		1.31112
PS(18:0/20:4)	0	-0.434859	2	3		-1.62053	-0.00253812		-0.0228596			-2.27776		-1.43855
