# Supplementary material for: MPLEx: a Robust and Universal Protocol for Single-Sample Integrative Proteomic, Metabolomic, and Lipidomic Analyses
Source: mSystems. 2016 May 10;1(3):e00043-16. doi: 10.1128/mSystems.00043-16 (PMC5069757; doi:10.1128/mSystems.00043-16)
Supplement: Table S5 [file sys003162021st9.xlsx]

## Sheet: Tab.S5
Name	Database	#Genes	Coeff	OddsRatio	P-Value	FDR	Direction	SigGenes
Systemic lupus erythematosus	KEGG	49	0.23112	4.20519	3.83625e-17	4.79531e-15	up	126961, 221613, 3012, 3013, 3014, 3020, 55766, 723790, 8290, 8329, 8331, 8334, 8338, 8350, 85235, 92815
Ribosome	KEGG	82	-0.139203	0.421014	4.8371e-10	3.02319e-08	down	140801, 23521, 25873, 3921, 6124, 6125, 6128, 6129, 6130, 6132, 6133, 6134, 6136, 6137, 6139, 6141, 6143, 6146, 6152, 6155, 6157, 6161, 6169, 6188, 6189, 6201, 6202, 6204, 6205, 6206, 6207, 6208, 6210, 6217, 6222, 6223, 9349
Phagosome	KEGG	57	-0.142311	0.412958	8.44134e-08	3.51722e-06	down	10376, 10381, 10382, 10383, 112714, 113457, 1778, 1781, 203068, 3105, 3107, 347688, 347733, 3688, 5869, 5878, 5879, 60, 7037, 71, 7277, 7280, 7846, 7879, 81027, 811, 821, 84617, 84790
Pathogenic Escherichia coli infection	KEGG	38	-0.181861	0.322971	1.22281e-07	3.82129e-06	down	10094, 10109, 10376, 10381, 10382, 10383, 10971, 112714, 113457, 203068, 347688, 347733, 3688, 387, 60, 71, 7277, 7280, 7430, 7534, 7846, 81027, 84617, 84790
Oxidative phosphorylation	KEGG	46	0.115572	2.05081	8.62586e-07	2.15647e-05	up
Antigen processing and presentation	KEGG	24	-0.193843	0.299795	8.62622e-06	0.000179713	down	2923, 3105, 3107, 3306, 3308, 3309, 3312, 3320, 3326, 567, 5721, 811, 821
Huntington's disease	KEGG	62	0.0873466	1.72086	2.28417e-05	0.000407887	up	293
Leukocyte transendothelial migration	KEGG	36	-0.127199	0.453622	7.84914e-05	0.00122643	down	103910, 10398, 1495, 3688, 387, 4478, 50848, 5879, 5880, 5908, 60, 71, 7414, 7430, 81, 87, 88, 89
Parkinson's disease	KEGG	48	0.0878339	1.72608	0.000141029	0.00195874	up	293
Alzheimer's disease	KEGG	51	0.0815598	1.66007	0.000287773	0.00354356	up	3028
Adherens junction	KEGG	34	-0.117333	0.482306	0.000322192	0.00354356	down	1495, 2064, 387, 5879, 5880, 5881, 60, 71, 7414, 81, 87, 88, 89
Gap junction	KEGG	33	-0.118823	0.477859	0.000340182	0.00354356	down	10376, 10381, 10382, 10383, 112714, 113457, 203068, 347688, 347733, 5604, 7277, 7280, 7846, 81027, 84617, 84790, 983
Proteasome	KEGG	37	-0.109294	0.507014	0.000414988	0.00391302	down	143471, 5683, 5686, 5688, 5690, 5692, 5694, 5700, 5708, 5709, 5717, 5718, 5721
Glycolysis / Gluconeogenesis	KEGG	39	-0.105565	0.518898	0.000438258	0.00391302	down	160287, 2023, 2026, 2027, 220, 226, 2597, 2821, 3939, 3945, 3948, 441531, 5223, 5230, 5236, 5315, 55276, 7167, 92483
Arrhythmogenic right ventricular cardiomyopathy (ARVC)	KEGG	26	-0.12374	0.463478	0.000964531	0.00803776	down	1495, 3688, 3728, 4000, 60, 71, 81, 87, 88, 89
Cardiac muscle contraction	KEGG	27	0.093333	1.78609	0.0017935	0.0140117	up	481
Vasopressin-regulated water reabsorption	KEGG	19	-0.122787	0.466231	0.00487473	0.0358436	down	1778, 1781, 396, 397, 5869, 5878, 8655, 8766, 9230
Pentose phosphate pathway	KEGG	16	-0.126952	0.454317	0.00782497	0.053183	down	226, 2539, 2821, 5236, 55276, 7086
Cysteine and methionine metabolism	KEGG	18	-0.117774	0.480984	0.00808382	0.053183	down	160287, 191, 3939, 3945, 3948, 4357, 4507, 6611, 92483
Focal adhesion	KEGG	67	-0.0569735	0.701827	0.00897706	0.0561067	down	103910, 10398, 2064, 2316, 2317, 3688, 387, 5604, 5879, 5880, 5881, 5908, 60, 71, 7414, 81, 87, 88, 89
Regulation of actin cytoskeleton	KEGG	76	-0.0503556	0.731294	0.013553	0.0806728	down	10094, 10109, 103910, 10398, 1072, 3688, 387, 4478, 4627, 5216, 5217, 5604, 5879, 5880, 5881, 60, 71, 7414, 7430, 81, 87, 88, 89
Viral myocarditis	KEGG	33	-0.0719279	0.639541	0.0210132	0.119393	down	1981, 3105, 3107, 4627, 5879, 5880, 5881, 60, 637, 71
Protein processing in endoplasmic reticulum	KEGG	79	-0.0429801	0.765593	0.0305824	0.164846	down	10130, 10961, 23193, 2923, 3301, 3306, 3309, 3312, 3320, 3326, 5034, 5589, 7184, 7415, 811, 821, 9601
Purine metabolism	KEGG	40	-0.0601963	0.687911	0.0316503	0.164846	down	11164, 203, 353, 3615, 471, 4830, 4831, 5236, 5315, 55276, 8833
Cell adhesion molecules (CAMs)	KEGG	17	-0.0941406	0.55708	0.0336098	0.168049	down	3105, 3107, 3688, 50848, 5817
Tight junction	KEGG	62	-0.0437763	0.761814	0.0497046	0.208408	down	103910, 10398, 1495, 387, 4627, 50848, 5515, 5516, 5518, 5520, 5521, 55844, 60, 71, 81, 87, 88, 89
